# Supplementary material for: Spatiotemporal analysis of glioma heterogeneity reveals COL1A1 as an actionable target to disrupt tumor progression
Source: Nat Commun. 2022 Jun 24;13:3606. doi: 10.1038/s41467-022-31340-1 (PMC9232499; doi:10.1038/s41467-022-31340-1)
Supplement: Supplementary file 4 — Supplementary Data File table S2 [file 41467_2022_31340_MOESM4_ESM.xlsx]

## Sheet: TCGA Glioma data
Supplementary Data 1 A: Oncostreams analysis on TCGA-GBM (WHO grade IV) histological tissues
Sample ID	Histology	Gender	Recurrence		Age	CIMP Status	IDH1 Status	MGMT Status	Subtype	OS
				Grade
TCGA-06-0122	GBM	Female	Primary	IV	84.8	NON G-CIMP	Wild-type	Unmethylated	Mesenchymal	YES
TCGA-06-0124	GBM	Male	Primary	IV	67.3	NON G-CIMP	Wild-type	Methylated	Mesenchymal	YES
TCGA-06-0125	GBM	Female	Primary	IV	63.9	NON G-CIMP	Wild-type	Methylated	Classical	YES
TCGA-06-0126	GBM	Male	Primary	IV	86.6	NON G-CIMP	Wild-type	Unmethylated	Classical	NO
TCGA-06-0130	GBM	Male	Primary	IV	54.2	NON G-CIMP	Wild-type	Unmethylated	Mesenchymal	YES
TCGA-06-0137	GBM	Female	Primary	IV	63.7	NON G-CIMP	Wild-type	Unmethylated	Classical	YES
TCGA-06-0139	GBM	Male	Primary	IV	40.3	NON G-CIMP	Wild-type	Unmethylated	Mesenchymal	YES
TCGA-06-0141	GBM	Male	Primary	IV	62.8	NON G-CIMP	Wild-type	Unmethylated	Mesenchymal	YES
TCGA-06-0145	GBM	Female	Primary	IV	53.8	NON G-CIMP	Wild-type	Methylated	Classical	YES
TCGA-06-0152	GBM	Male	Primary	IV	68	NON G-CIMP	Wild-type	NA	Classical	YES
TCGA-06-0154	GBM	Male	Primary	IV	54.8	NON G-CIMP	Wild-type	NA	Mesenchymal	NO
TCGA-06-0157	GBM	Female	Primary	IV	63.3	NON G-CIMP	Wild-type	NA	Classical	NO
TCGA-06-0166	GBM	Male	Primary	IV	75.5	NON G-CIMP	Wild-type	Unmethylated	Proneural	NO
TCGA-06-0168	GBM	Female	Primary	IV	59.6	NON G-CIMP	Wild-type	NA	Mesenchymal	YES
TCGA-06-0171	GBM	Male	Primary	IV	65.9	NON G-CIMP	Wild-type	NA	Proneural	YES
TCGA-06-0174	GBM	Male	Primary	IV	54.3	NON G-CIMP	Wild-type	NA	Proneural	NO
TCGA-06-0184	GBM	Male	Primary	IV	63.8	NON G-CIMP	Wild-type	NA	Mesenchymal	NO
TCGA-06-0185	GBM	Male	Primary	IV	54.5	NON G-CIMP	Wild-type	NA	Classical	NO
TCGA-06-0187	GBM	Male	Primary	IV	69.3	NON G-CIMP	Wild-type	NA	Classical	NO
TCGA-06-0188	GBM	Male	Primary	IV	71.4	NON G-CIMP	Wild-type	NA	Proneural	NO
TCGA-06-0190	GBM	Male	Primary	IV	62.5	NON G-CIMP	Wild-type	NA	Mesenchymal	YES
TCGA-06-0210	GBM	Female	Primary	IV	72.8	NON G-CIMP	Wild-type	NA	Mesenchymal	YES
TCGA-06-0211	GBM	Male	Primary	IV	48	NON G-CIMP	Wild-type	NA	Classical	YES
TCGA-06-0216	GBM	Female	Primary	IV	61.7	NON G-CIMP	Wild-type	NA	Proneural	NO
TCGA-06-0219	GBM	Male	Primary	IV	67	NON G-CIMP	Wild-type	NA	Proneural	YES
TCGA-06-0646	GBM	Male	Primary	IV	61	NON G-CIMP	Wild-type	NA	Proneural	NO
TCGA-06-0648	GBM	Male	Primary	IV	78	NON G-CIMP	Wild-type	NA	Proneural	NO
TCGA-06-0649	GBM	Female	Primary	IV	73.4	NON G-CIMP	Wild-type	NA	Mesenchymal	NO
TCGA-06-0686	GBM	Male	Primary	IV	53.4	NON G-CIMP	Wild-type	NA	Proneural	NO
TCGA-06-0744	GBM	Male	Primary	IV	67	NON G-CIMP	Wild-type	NA	Classical	YES
TCGA-06-0745	GBM	Male	Primary	IV	59.9	NON G-CIMP	Wild-type	NA	Proneural	NO
TCGA-06-0747	GBM	Male	Primary	IV	53.8	NON G-CIMP	Wild-type	NA	Classical	YES
TCGA-06-0749	GBM	Male	Primary	IV	50.8	NON G-CIMP	Wild-type	NA	Classical	YES
TCGA-06-0750	GBM	Male	Primary	IV	43.9	NON G-CIMP	Wild-type	NA	Mesenchymal	YES
TCGA-06-0875	GBM	Female	Primary	IV	61.1	NON G-CIMP	Wild-type	Unmethylated	Proneural	NO
TCGA-06-0876	GBM	Female	Primary	IV	72.2	NON G-CIMP	Wild-type	Methylated	Proneural	YES
TCGA-06-0877	GBM	Male	Primary	IV	78.7	NON G-CIMP	Wild-type	Methylated	Classical	YES
TCGA-06-0878	GBM	Male	Primary	IV	74.8	NON G-CIMP	Wild-type	Unmethylated	Mesenchymal	NO
TCGA-06-0879	GBM	Male	Primary	IV	52.4	NON G-CIMP	Wild-type	Methylated	Classical	NO
TCGA-06-0881	GBM	Male	Primary	IV	50	NON G-CIMP	Wild-type	Unmethylated	Mesenchymal	NO
TCGA-06-0882	GBM	Male	Primary	IV	30.4	NON G-CIMP	Wild-type	Unmethylated	Classical	NO
TCGA-06-5408	GBM	Male	Primary	IV	56.5	NON G-CIMP	Wild-type	Unmethylated	Classical	NO
TCGA-06-5410	GBM	Female	Primary	IV	72.3	NON G-CIMP	Wild-type	Methylated	Mesenchymal	NO
TCGA-06-5411	GBM	Male	Primary	IV	51.6	NON G-CIMP	Wild-type	Unmethylated	Proneural	NO
TCGA-06-5412	GBM	Female	Primary	IV	78.8	NON G-CIMP	Wild-type	Methylated	Mesenchymal	NO
TCGA-06-5856	GBM	Male	Primary	IV	58.1	NON G-CIMP	Wild-type	Unmethylated	Classical	NO
TCGA-06-5859	GBM	Male	Primary	IV	63.5	NON G-CIMP	Wild-type	Unmethylated	Classical	NO
TCGA-12-0616	GBM	Female	Primary	IV	36.8	NON G-CIMP	Wild-type	NA	Proneural	NO
TCGA-12-0618	GBM	Male	Primary	IV	49.5	NON G-CIMP	Wild-type	NA	Proneural	NO
TCGA-12-0619	GBM	Male	Primary	IV	60	NON G-CIMP	Wild-type	NA	Mesenchymal	YES
TCGA-12-0692	GBM	Female	Primary	IV	75.3	NON G-CIMP	Wild-type	NA	Mesenchymal	YES
TCGA-12-0821	GBM	Male	Primary	IV	62.8	NON G-CIMP	Wild-type	Unmethylated	Proneural	NO
TCGA-12-1598	GBM	Female	Primary	IV	75.9	NON G-CIMP	Wild-type	Methylated	Proneural	NO
TCGA-12-1602	GBM	Male	Primary	IV	58.8	NON G-CIMP	Wild-type	Methylated	Proneural	NO
TCGA-12-3649	GBM	Male	Primary	IV	76.2	NON G-CIMP	Wild-type	Unmethylated	Classical	NO
TCGA-12-3650	GBM	Male	Primary	IV	46.9	NON G-CIMP	Wild-type	Unmethylated	Proneural	NO
TCGA-12-3652	GBM	Male	Primary	IV	60	NON G-CIMP	Wild-type	Unmethylated	Classical	NO
TCGA-12-3653	GBM	Female	Primary	IV	34.3	NON G-CIMP	Wild-type	Unmethylated	Classical	NO
TCGA-14-0787	GBM	Male	Primary	IV	69.3	NON G-CIMP	Wild-type	Methylated	Classical	YES
TCGA-14-0789	GBM	Male	Primary	IV	54.9	NON G-CIMP	Wild-type	Methylated	Mesenchymal	YES
TCGA-14-0813	GBM	Male	Primary	IV	78.2	NON G-CIMP	Wild-type	Methylated	Proneural	YES
TCGA-14-0817	GBM	Female	Primary	IV	69.6	NON G-CIMP	Wild-type	Unmethylated	Mesenchymal	NO
TCGA-14-0871	GBM	Female	Primary	IV	75	NON G-CIMP	Wild-type	Unmethylated	Proneural	YES
TCGA-14-1034	GBM	Female	Primary	IV	60.3	NON G-CIMP	Wild-type	Methylated	Classical	YES
TCGA-14-1451	GBM	Male	Primary	IV	39.4	NON G-CIMP	Wild-type	Unmethylated	Proneural	NO
TCGA-14-1795	GBM	Male	Primary	IV	66.7	NON G-CIMP	Wild-type	Methylated	Mesenchymal	NO
TCGA-14-1823	GBM	Female	Primary	IV	58.5	NON G-CIMP	Wild-type	Methylated	Mesenchymal	YES
TCGA-14-1825	GBM	Male	Primary	IV	70.3	NON G-CIMP	Wild-type	Unmethylated	Proneural	NO
TCGA-14-1829	GBM	Male	Primary	IV	57.3	NON G-CIMP	Wild-type	Unmethylated	Mesenchymal	NO
TCGA-15-0742	GBM	Male	Primary	IV	65.8	NON G-CIMP	Wild-type	NA	Classical	YES
TCGA-19-1390	GBM	Female	Primary	IV	63.1	NON G-CIMP	Wild-type	Methylated	Proneural	NO
TCGA-19-2619	GBM	Female	Primary	IV	55.2	NON G-CIMP	Wild-type	Methylated	Classical	YES
TCGA-19-2620	GBM	Male	Primary	IV	70.3	NON G-CIMP	Wild-type	Methylated	Classical	NO
TCGA-19-2623	GBM	Male	Primary	IV	65.3	NON G-CIMP	Wild-type	Methylated	Mesenchymal	NO
TCGA-19-2624	GBM	Male	Primary	IV	51.7	NON G-CIMP	Wild-type	Unmethylated	Proneural	NO
TCGA-19-2625	GBM	Female	Primary	IV	76.5	NON G-CIMP	Wild-type	Unmethylated	Classical	NO
TCGA-19-5960	GBM	Male	Primary	IV	56.5	NON G-CIMP	Wild-type	Unmethylated	Classical	YES
TCGA-26-5135	GBM	Female	Primary	IV	72.5	NON G-CIMP	Wild-type	Methylated	Proneural	YES
TCGA-26-5136	GBM	Female	Primary	IV	78	NON G-CIMP	Wild-type	Methylated	Mesenchymal	NO
TCGA-26-5139	GBM	Female	Primary	IV	65.1	NON G-CIMP	Wild-type	Unmethylated	Mesenchymal	YES
TCGA-27-1830	GBM	Male	Primary	IV	57.9	NON G-CIMP	Wild-type	Methylated	Mesenchymal	YES
TCGA-27-1831	GBM	Male	Primary	IV	66.9	NON G-CIMP	Wild-type	Unmethylated	Classical	NO
TCGA-27-1832	GBM	Female	Primary	IV	59.4	NON G-CIMP	Wild-type	Unmethylated	Mesenchymal	YES
TCGA-27-1833	GBM	Female	Primary	IV	67.3	NON G-CIMP	Wild-type	Unmethylated	Classical	YES
TCGA-27-1834	GBM	Male	Primary	IV	56.3	NON G-CIMP	Wild-type	Methylated	Proneural	YES
TCGA-27-1835	GBM	Female	Primary	IV	53.2	NON G-CIMP	Wild-type	Methylated	Classical	YES
TCGA-27-1837	GBM	Male	Primary	IV	36.6	NON G-CIMP	Wild-type	Methylated	Classical	YES
TCGA-27-1838	GBM	Female	Primary	IV	59.4	NON G-CIMP	Wild-type	Unmethylated	Classical	NO
TCGA-27-2519	GBM	Male	Primary	IV	48.5	NON G-CIMP	Wild-type	Unmethylated	Mesenchymal	NO
TCGA-27-2523	GBM	Male	Primary	IV	63.1	NON G-CIMP	Wild-type	Methylated	Classical	NO
TCGA-27-2524	GBM	Male	Primary	IV	56.3	NON G-CIMP	Wild-type	Unmethylated	Mesenchymal	YES
TCGA-27-2526	GBM	Female	Primary	IV	79.3	NON G-CIMP	Wild-type	Unmethylated	Classical	YES
TCGA-27-2528	GBM	Male	Primary	IV	62.6	NON G-CIMP	Wild-type	Methylated	Classical	YES
TCGA-28-2502	GBM	Male	Primary	IV	65.2	NON G-CIMP	Wild-type	Unmethylated	Mesenchymal	YES
TCGA-41-2572	GBM	Male	Primary	IV	67.1	NON G-CIMP	Wild-type	Unmethylated	Classical	NO
TCGA-41-2573	GBM	Male	Primary	IV	60	NON G-CIMP	Wild-type	Methylated	Proneural	NO
TCGA-41-2575	GBM	Male	Primary	IV	75.5	NON G-CIMP	Wild-type	Unmethylated	Proneural	YES
TCGA-41-3392	GBM	Male	Primary	IV	88.6	NON G-CIMP	Wild-type	Unmethylated	Classical	YES
TCGA-41-3915	GBM	Male	Primary	IV	49	NON G-CIMP	Wild-type	Methylated	Mesenchymal	YES
TCGA-41-5651	GBM	Female	Primary	IV	59.4	NON G-CIMP	Wild-type	Methylated	Proneural	NO
Supplementary Data 1 B: Oncostreams analysis on TCGA-LGG (WHO grade III and II) histological tissues
Sample ID	Histology	Recurrence	Grade	Gender	Subtype	IDH1 Status	IDH2 Status	TP53 Status	OS
TCGA-CS-6188	Astrocytoma	Primary	III	Male	IDHwt	Wild-type	Wild-type	Wild-type	YES
TCGA-DU-5847	Astrocytoma	Primary	III	Female	IDHwt	Wild-type	Wild-type	Wild-type	NO
TCGA-DU-5854	Astrocytoma	Primary	III	Female	IDHwt	Wild-type	Wild-type	Wild-type	YES
TCGA-DU-6402	Astrocytoma	Primary	III	Male	IDHwt	Wild-type	Wild-type	Wild-type	NO
TCGA-DU-6405	Astrocytoma	Primary	III	Female	IDHwt	Wild-type	Wild-type	Wild-type	NO
TCGA-DU-7006	Astrocytoma	Primary	III	Female	IDHwt	Wild-type	Wild-type	Wild-type	YES
TCGA-DU-7012	Astrocytoma	Primary	III	Female	IDHwt	Wild-type	Wild-type	Wild-type	NO
TCGA-DU-7290	Astrocytoma	Primary	III	Female	IDHwt	Wild-type	Wild-type	Wild-type	NO
TCGA-DU-7292	Astrocytoma	Primary	III	Male	IDHwt	Wild-type	Wild-type	Wild-type	NO
TCGA-DU-8158	Astrocytoma	Primary	III	Female	IDHwt	Wild-type	Wild-type	Wild-type	NO
TCGA-DU-A5TY	Astrocytoma	Primary	III	Female	IDHwt	Wild-type	Wild-type	Wild-type	NO
TCGA-FG-6688	Astrocytoma	Primary	III	Female	IDHwt	Wild-type	Wild-type	Wild-type	NO
TCGA-HT-7857	Astrocytoma	Primary	III	Female	IDHwt	Wild-type	Wild-type	Wild-type	NO
TCGA-HT-7860	Astrocytoma	Primary	III	Female	IDHwt	Wild-type	Wild-type	Wild-type	NO
TCGA-HT-8011	Astrocytoma	Primary	III	Male	IDHwt	Wild-type	Wild-type	Wild-type	NO
TCGA-HT-8104	Astrocytoma	Primary	III	Female	IDHwt	Wild-type	Wild-type	Wild-type	NO
TCGA-CS-6186	Oligoastrocytoma	Primary	III	Male	IDHwt	Wild-type	Wild-type	Wild-type	NO
TCGA-DU-5852	Oligoastrocytoma	Primary	III	Female	IDHwt	Wild-type	Wild-type	Wild-type	NO
TCGA-DU-6403	Oligoastrocytoma	Primary	III	Female	IDHwt	Wild-type	Wild-type	Wild-type	NO
TCGA-DU-8161	Oligoastrocytoma	Primary	III	Female	IDHwt	Wild-type	Wild-type	Wild-type	NO
TCGA-DU-8162	Oligoastrocytoma	Primary	III	Female	IDHwt	Wild-type	Wild-type	Wild-type	NO
TCGA-FG-8181	Oligoastrocytoma	Primary	III	Male	IDHwt	Wild-type	Wild-type	Wild-type	NO
TCGA-FG-A4MU	Oligoastrocytoma	Primary	III	Male	IDHwt	Wild-type	Wild-type	Wild-type	NO
TCGA-FG-A4MW	Oligoastrocytoma	Primary	III	Male	IDHwt	Wild-type	Wild-type	Wild-type	NO
TCGA-DU-6404	Oligodendroglioma	Primary	III	Female	IDHwt	Wild-type	Wild-type	Wild-type	YES
TCGA-DU-A5TT	Oligodendroglioma	Primary	III	Male	IDHwt	Wild-type	Wild-type	Wild-type	YES
TCGA-FG-6692	Oligodendroglioma	Primary	III	Male	IDHwt	Wild-type	Wild-type	Wild-type	NO
TCGA-HT-7882	Oligodendroglioma	Primary	III	Male	IDHwt	Wild-type	Wild-type	Wild-type	NO
TCGA-HT-8019	Oligodendroglioma	Primary	III	Female	IDHwt	Wild-type	Wild-type	Wild-type	NO
TCGA-HT-A61C	Oligodendroglioma	Primary	III	Male	IDHwt	Wild-type	Wild-type	Wild-type	NO
TCGA-DB-5274	Oligoastrocytoma	Primary	III	Female	IDHmut-codel	Mutant	Wild-type	Wild-type	NO
TCGA-DB-A64W	Oligoastrocytoma	Primary	III	Female	IDHmut-codel	Mutant	Wild-type	Wild-type	NO
TCGA-FG-8186	Oligoastrocytoma	Primary	III	Female	IDHmut-codel	Mutant	Wild-type	Wild-type	NO
TCGA-IK-8125	Oligoastrocytoma	Primary	III	Male	IDHmut-codel	Mutant	Wild-type	Wild-type	NO
TCGA-DB-A64P	Oligodendroglioma	Primary	III	Male	IDHmut-codel	Mutant	Wild-type	Wild-type	NO
TCGA-DU-6393	Oligodendroglioma	Primary	III	Male	IDHmut-codel	Mutant	Wild-type	Wild-type	NO
TCGA-DU-6394	Oligodendroglioma	Primary	III	Male	IDHmut-codel	Mutant	Wild-type	Wild-type	NO
TCGA-DU-6397	Oligodendroglioma	Primary	III	Male	IDHmut-codel	Mutant	Wild-type	Wild-type	NO
TCGA-DU-6410	Oligodendroglioma	Primary	III	Male	IDHmut-codel	Mutant	Wild-type	Wild-type	NO
TCGA-DU-7018	Oligodendroglioma	Primary	III	Female	IDHmut-codel	Mutant	Wild-type	Wild-type	NO
TCGA-DU-7302	Oligodendroglioma	Primary	III	Female	IDHmut-codel	Mutant	Wild-type	Wild-type	NO
TCGA-DU-8168	Oligodendroglioma	Primary	III	Female	IDHmut-codel	Mutant	Wild-type	Wild-type	NO
TCGA-FG-5962	Oligodendroglioma	Primary	III	Male	IDHmut-codel	Mutant	Wild-type	Wild-type	NO
TCGA-FG-7638	Oligodendroglioma	Primary	III	Female	IDHmut-codel	Mutant	Wild-type	Wild-type	NO
TCGA-HT-7468	Oligodendroglioma	Primary	III	Male	IDHmut-codel	Mutant	Wild-type	Wild-type	NO
TCGA-HT-7616	Oligodendroglioma	Primary	III	Male	IDHmut-codel	Mutant	Wild-type	Wild-type	NO
TCGA-HT-7620	Oligodendroglioma	Primary	III	Male	IDHmut-codel	Mutant	Wild-type	Wild-type	NO
TCGA-HT-7677	Oligodendroglioma	Primary	III	Male	IDHmut-codel	Mutant	Wild-type	Wild-type	NO
TCGA-HT-7694	Oligodendroglioma	Primary	III	Male	IDHmut-codel	Mutant	Wild-type	Wild-type	NO
TCGA-HT-7874	Oligodendroglioma	Primary	III	Female	IDHmut-codel	Mutant	Wild-type	Wild-type	NO
TCGA-CS-4942	Astrocytoma	Primary	III	Female	IDHmut-non-codel	Mutant	Wild-type	Mutant	NO
TCGA-CS-4943	Astrocytoma	Primary	III	Male	IDHmut-non-codel	Mutant	Wild-type	Mutant	NO
TCGA-DB-5273	Astrocytoma	Primary	III	Male	IDHmut-non-codel	Mutant	Wild-type	Mutant	NO
TCGA-DB-A4XB	Astrocytoma	Primary	III	Male	IDHmut-non-codel	Mutant	Wild-type	Mutant	YES
TCGA-DB-A4XD	Astrocytoma	Primary	III	Male	IDHmut-non-codel	Mutant	Wild-type	Mutant	NO
TCGA-DH-5142	Astrocytoma	Primary	III	Male	IDHmut-non-codel	Mutant	Wild-type	Mutant	NO
TCGA-DU-7298	Astrocytoma	Primary	III	Female	IDHmut-non-codel	Mutant	Wild-type	Mutant	NO
TCGA-DU-A5TP	Astrocytoma	Primary	III	Male	IDHmut-non-codel	Mutant	Wild-type	Mutant	NO
TCGA-DU-A5TW	Astrocytoma	Primary	III	Female	IDHmut-non-codel	Mutant	Wild-type	Mutant	NO
TCGA-HT-7477	Astrocytoma	Primary	III	Male	IDHmut-non-codel	Mutant	Wild-type	Mutant	NO
TCGA-DB-5276	Oligoastrocytoma	Primary	III	Male	IDHmut-non-codel	Mutant	Wild-type	Mutant	NO
TCGA-DB-5281	Oligoastrocytoma	Primary	III	Male	IDHmut-non-codel	Mutant	Wild-type	Mutant	NO
TCGA-DB-A4XE	Oligoastrocytoma	Primary	III	Female	IDHmut-non-codel	Mutant	Wild-type	Mutant	NO
TCGA-DU-5851	Oligoastrocytoma	Primary	III	Female	IDHmut-non-codel	Mutant	Wild-type	Mutant	NO
TCGA-DU-5855	Oligoastrocytoma	Primary	III	Female	IDHmut-non-codel	Mutant	Wild-type	Mutant	NO
TCGA-DU-6396	Oligoastrocytoma	Primary	III	Female	IDHmut-non-codel	Mutant	Wild-type	Mutant	NO
TCGA-DU-7304	Oligoastrocytoma	Primary	III	Male	IDHmut-non-codel	Mutant	Wild-type	Mutant	NO
TCGA-DU-8163	Oligoastrocytoma	Primary	III	Male	IDHmut-non-codel	Mutant	Wild-type	Mutant	NO
TCGA-FG-8191	Oligodendroglioma	Primary	III	Male	IDHmut-non-codel	Mutant	Wild-type	Mutant	NO
TCGA-HT-7470	Oligodendroglioma	Primary	III	Male	IDHmut-non-codel	Mutant	Wild-type	Mutant	NO
TCGA-HT-7680	Astrocytoma	Primary	II	Female	IDHwt	Wild-type	Wild-type	Wild-type	NO
TCGA-HT-7691	Astrocytoma	Primary	II	Female	IDHwt	Wild-type	Wild-type	Wild-type	NO
TCGA-HT-7854	Astrocytoma	Primary	II	Male	IDHwt	Wild-type	Wild-type	Wild-type	NO
TCGA-HT-8015	Astrocytoma	Primary	II	Male	IDHwt	Wild-type	Wild-type	Wild-type	NO
TCGA-DB-A64O	Oligoastrocytoma	Primary	II	Male	IDHwt	Wild-type	Wild-type	Wild-type	NO
TCGA-FG-7643	Oligoastrocytoma	Primary	II	Female	IDHwt	Wild-type	Wild-type	Wild-type	NO
TCGA-CS-5395	Oligodendroglioma	Primary	II	Male	IDHwt	Wild-type	Wild-type	Wild-type	NO
TCGA-CS-6669	Oligodendroglioma	Primary	II	Female	IDHwt	Wild-type	Wild-type	Wild-type	NO
TCGA-HT-8107	Oligodendroglioma	Primary	II	Male	IDHwt	Wild-type	Wild-type	Wild-type	NO
TCGA-HT-A617	Oligodendroglioma	Primary	II	Male	IDHwt	Wild-type	Wild-type	Wild-type	NO
TCGA-DB-A4XA	Oligoastrocytoma	Primary	II	Male	IDHmut-codel	Mutant	Wild-type	Wild-type	NO
TCGA-DB-A4XH	Oligoastrocytoma	Primary	II	Female	IDHmut-codel	Mutant	Wild-type	Wild-type	NO
TCGA-DB-A64Q	Oligoastrocytoma	Primary	II	Female	IDHmut-codel	Mutant	Wild-type	Wild-type	NO
TCGA-DB-A64U	Oligoastrocytoma	Primary	II	Female	IDHmut-codel	Mutant	Wild-type	Wild-type	NO
TCGA-FG-8187	Oligoastrocytoma	Primary	II	Male	IDHmut-codel	Mutant	Wild-type	Wild-type	NO
TCGA-FG-A60K	Oligoastrocytoma	Primary	II	Female	IDHmut-codel	Mutant	Wild-type	Wild-type	NO
TCGA-HT-7608	Oligoastrocytoma	Primary	II	Male	IDHmut-codel	Mutant	Wild-type	Wild-type	NO
TCGA-HT-7692	Oligoastrocytoma	Primary	II	Male	IDHmut-codel	Mutant	Wild-type	Wild-type	NO
TCGA-CS-5390	Oligodendroglioma	Primary	II	Female	IDHmut-codel	Mutant	Wild-type	Wild-type	NO
TCGA-CS-6668	Oligodendroglioma	Primary	II	Female	IDHmut-codel	Mutant	Wild-type	Wild-type	NO
TCGA-DB-5278	Oligodendroglioma	Primary	II	Male	IDHmut-codel	Mutant	Wild-type	Wild-type	NO
TCGA-DB-5279	Oligodendroglioma	Primary	II	Male	IDHmut-codel	Mutant	Wild-type	Wild-type	NO
TCGA-DB-A64L	Oligodendroglioma	Primary	II	Female	IDHmut-codel	Mutant	Wild-type	Wild-type	NO
TCGA-DB-A64R	Oligodendroglioma	Primary	II	Female	IDHmut-codel	Mutant	Wild-type	Wild-type	NO
TCGA-DB-A64V	Oligodendroglioma	Primary	II	Male	IDHmut-codel	Mutant	Wild-type	Wild-type	NO
TCGA-DU-5870	Oligodendroglioma	Primary	II	Female	IDHmut-codel	Mutant	Wild-type	Wild-type	NO
TCGA-DU-5874	Oligodendroglioma	Primary	II	Female	IDHmut-codel	Mutant	Wild-type	Wild-type	NO
TCGA-DU-6400	Oligodendroglioma	Primary	II	Female	IDHmut-codel	Mutant	Wild-type	Wild-type	NO
TCGA-DU-7009	Oligodendroglioma	Primary	II	Female	IDHmut-codel	Mutant	Wild-type	Wild-type	NO
TCGA-DU-7294	Oligodendroglioma	Primary	II	Female	IDHmut-codel	Mutant	Wild-type	Wild-type	NO
TCGA-CS-4938	Astrocytoma	Primary	II	Female	IDHmut-non-codel	Mutant	Wild-type	Mutant	NO
TCGA-DU-A5TU	Astrocytoma	Primary	II	Female	IDHmut-non-codel	Mutant	Wild-type	Mutant	NO
TCGA-FG-6689	Astrocytoma	Primary	II	Male	IDHmut-non-codel	Mutant	Wild-type	Mutant	NO
TCGA-FG-6691	Astrocytoma	Primary	II	Female	IDHmut-non-codel	Mutant	Wild-type	Mutant	NO
TCGA-FG-A4MX	Astrocytoma	Primary	II	Male	IDHmut-non-codel	Mutant	Wild-type	Mutant	NO
TCGA-HT-7478	Astrocytoma	Primary	II	Male	IDHmut-non-codel	Mutant	Wild-type	Mutant	NO
TCGA-HT-7485	Astrocytoma	Primary	II	Male	IDHmut-non-codel	Mutant	Wild-type	Mutant	NO
TCGA-DB-A4X9	Oligoastrocytoma	Primary	II	Female	IDHmut-non-codel	Mutant	Wild-type	Mutant	NO
TCGA-DB-A4XC	Oligoastrocytoma	Primary	II	Male	IDHmut-non-codel	Mutant	Wild-type	Mutant	NO
TCGA-DU-5853	Oligoastrocytoma	Primary	II	Male	IDHmut-non-codel	Mutant	Wild-type	Mutant	NO
TCGA-DU-5871	Oligoastrocytoma	Primary	II	Female	IDHmut-non-codel	Mutant	Wild-type	Mutant	NO
TCGA-DU-5872	Oligoastrocytoma	Primary	II	Female	IDHmut-non-codel	Mutant	Wild-type	Mutant	NO
TCGA-DU-6395	Oligoastrocytoma	Primary	II	Male	IDHmut-non-codel	Mutant	Wild-type	Mutant	NO
TCGA-DU-8166	Oligoastrocytoma	Primary	II	Female	IDHmut-non-codel	Mutant	Wild-type	Mutant	NO
TCGA-DU-6401	Oligodendroglioma	Primary	II	Female	IDHmut-non-codel	Mutant	Wild-type	Mutant	NO
TCGA-DU-6407	Oligodendroglioma	Primary	II	Female	IDHmut-non-codel	Mutant	Wild-type	Mutant	NO
TCGA-DU-7008	Oligodendroglioma	Primary	II	Female	IDHmut-non-codel	Mutant	Wild-type	Mutant	NO
TCGA-DU-7015	Oligodendroglioma	Primary	II	Female	IDHmut-non-codel	Mutant	Wild-type	Mutant	NO
TCGA-DU-7301	Oligodendroglioma	Primary	II	Male	IDHmut-non-codel	Mutant	Wild-type	Mutant	NO
TCGA-FG-6690	Oligodendroglioma	Primary	II	Male	IDHmut-non-codel	Mutant	Wild-type	Mutant	NO
