# Supplementary material for: Spatiotemporal analysis of glioma heterogeneity reveals COL1A1 as an actionable target to disrupt tumor progression
Source: Nat Commun. 2022 Jun 24;13:3606. doi: 10.1038/s41467-022-31340-1 (PMC9232499; doi:10.1038/s41467-022-31340-1)
Supplement: Supplementary file 5 — Supplementary Data File Table S4 [file 41467_2022_31340_MOESM5_ESM.xlsx]

## Sheet: Sheet1
Supplemantary Data 2. DE expressed genes of Oncostreams vs No-oncostreams mesenchymal areas
Gene	ncbi_gene_link	gene_id	gene_desc	locus	Sample_1	Sample_2	Status	Value_1	Value_2	log2(fold_change)	p_value	q_value
1700008O03Rik	1700008O03Rik	69349	RIKEN cDNA 1700008O03 gene	chr7:44360044-44375030	No-OS	OS	OK	0	0.552323	inf	5e-05	0.0192586
Tmem40	Tmem40	94346	transmembrane protein 40	chr6:115729136-115762466	No-OS	OS	OK	1.72085	6.99015	2.0222	5e-05	0.0192586
Adamts2	Adamts2	216725	a disintegrin-like and metallopeptidase (reprolysin type) with thrombospondin type 1 motif, 2	chr11:50602084-50804049	No-OS	OS	OK	4.29293	12.4753	1.53904	5e-05	0.0192586
Mmp10	Mmp10	17384	matrix metallopeptidase 10	chr9:7502359-7510240	No-OS	OS	OK	4.602	12.1686	1.40283	5e-05	0.0192586
Rgnef	Rgnef	110596	Rho guanine nucleotide exchange factor (GEF) 28	chr13:97898594-98206165	No-OS	OS	OK	0.60712	1.51494	1.31921	0.0001	0.0345667
Trp53i11	Trp53i11	277414	transformation related protein 53 inducible protein 11	chr2:93187583-93201757	No-OS	OS	OK	9.37122	21.8215	1.21944	5e-05	0.0192586
Acta2	Acta2	11475	actin, alpha 2, smooth muscle, aorta	chr19:34241090-34255336	No-OS	OS	OK	6.72377	15.314	1.1875	5e-05	0.0192586
Amigo2	Amigo2	105827	adhesion molecule with Ig like domain 2	chr15:97244073-97385691	No-OS	OS	OK	7.52359	16.6771	1.14837	5e-05	0.0192586
Cyr61	Cyr61	16007	cysteine rich protein 61	chr3:145646970-145649985	No-OS	OS	OK	18.0771	38.093	1.07536	5e-05	0.0192586
Cdh5	Cdh5	12562	cadherin 5	chr8:104101624-104144502	No-OS	OS	OK	10.3594	21.2382	1.03573	5e-05	0.0192586
Inmt	Inmt	21743	indolethylamine N-methyltransferase	chr6:55170626-55174990	No-OS	OS	OK	34.4871	69.67	1.01448	0.0001	0.0345667
Mmp9	Mmp9	17395	matrix metallopeptidase 9	chr2:164948250-164955846	No-OS	OS	OK	5.49648	11.0403	1.0062	5e-05	0.0192586
Plp1	Plp1	18823	proteolipid protein (myelin) 1	chrX:136822835-136837742	No-OS	OS	OK	9.9561	19.6509	0.98094	5e-05	0.0192586
Pla1a	Pla1a	85031	phospholipase A1 member A	chr16:38396116-38433145	No-OS	OS	OK	14.6095	28.1307	0.945238	0.0001	0.0345667
Col1a1	Col1a1	12842	collagen, type I, alpha 1	chr11:94936269-94951856	No-OS	OS	OK	73.9473	141.753	0.938814	5e-05	0.0192586
S100a11	S100a11	20195	S100 calcium binding protein A11	chr3:93520495-93526288	No-OS	OS	OK	242.049	434.618	0.84445	5e-05	0.0192586
Fgl2	Fgl2	14190	fibrinogen-like protein 2	chr5:21292960-21424677	No-OS	OS	OK	43.099	24.5294	-0.813144	0.00015	0.0470267
Vldlr	Vldlr	22359	very low density lipoprotein receptor	chr19:27217019-27254231	No-OS	OS	OK	10.9248	6.11134	-0.838047	0.00015	0.0470267
Akap12	Akap12	83397	A kinase (PRKA) anchor protein (gravin) 12	chr10:4266328-4359471	No-OS	OS	OK	7.24773	3.96048	-0.871854	5e-05	0.0192586
Mrgpre	Mrgpre	244238	MAS-related GPR, member E	chr7:143778362-143784500	No-OS	OS	OK	4.54522	2.22128	-1.03296	0.00015	0.0470267
Syt1	Syt1	20979	synaptotagmin I	chr10:108497649-109010975	No-OS	OS	OK	2.08067	0.929371	-1.16272	0.00015	0.0470267
Klhl1	Klhl1	93688	kelch-like 1	chr14:96105264-96519034	No-OS	OS	OK	3.29748	1.40173	-1.23415	5e-05	0.0192586
Il1rl1	Il1rl1	17082	interleukin 1 receptor-like 1	chr1:40439648-40465414	No-OS	OS	OK	14.4228	5.96797	-1.27304	0.0001	0.0345667
Npr3	Npr3	18162	natriuretic peptide receptor 3	chr15:11839896-11905674	No-OS	OS	OK	2.72619	1.10616	-1.30133	5e-05	0.0192586
Serpina1a	Serpina1a	20700	serine (or cysteine) peptidase inhibitor, clade A, member 1A	chr12:103853294-103863619	No-OS	OS	OK	16.1627	6.49699	-1.31482	5e-05	0.0192586
Ciita	Ciita	12265	class II transactivator	chr16:10480071-10527564	No-OS	OS	OK	2.75174	0.990123	-1.47466	5e-05	0.0192586
Enpp2	Enpp2	18606	ectonucleotide pyrophosphatase/phosphodiesterase 2	chr15:54838897-54920146	No-OS	OS	OK	42.439	14.9584	-1.50444	5e-05	0.0192586
Dsp	Dsp	109620	desmoplakin	chr13:38151293-38198577	No-OS	OS	OK	0.528363	0.177997	-1.56968	5e-05	0.0192586
Rspo4	Rspo4	228770	R-spondin 4	chr2:151842926-151874668	No-OS	OS	OK	4.90775	1.5714	-1.64301	5e-05	0.0192586
Epha4	Epha4	13838	Eph receptor A4	chr1:77367184-77515088	No-OS	OS	OK	1.30172	0.401518	-1.69689	5e-05	0.0192586
Gbp1	Gbp1	14468	guanylate binding protein 1	chr3:142594846-142619176	No-OS	OS	OK	4.52306	1.36435	-1.72909	5e-05	0.0192586
Cecr2	Cecr2	330409	cat eye syndrome chromosome region, candidate 2	chr6:120666420-120771191	No-OS	OS	OK	0.643045	0.193449	-1.73297	5e-05	0.0192586
Dnase1l3	Dnase1l3	13421	deoxyribonuclease 1-like 3	chr14:7965189-7994182	No-OS	OS	OK	4.17624	1.22876	-1.765	5e-05	0.0192586
Lcn2	Lcn2	16819	lipocalin 2	chr2:32384636-32387739	No-OS	OS	OK	17.8393	4.65783	-1.93733	5e-05	0.0192586
Hspb7	Hspb7	29818	heat shock protein family, member 7 (cardiovascular)	chr4:141420778-141425310	No-OS	OS	OK	4.46943	1.14609	-1.96338	5e-05	0.0192586
Tll1	Tll1	21892	tolloid-like	chr8:64014769-64205993	No-OS	OS	OK	1.31741	0.329212	-2.00061	5e-05	0.0192586
Trmt61a	Trmt61a	328162	tRNA methyltransferase 61A	chr12:111678104-111683902	No-OS	OS	OK	33.2641	7.86805	-2.07989	5e-05	0.0192586
Nacc2	Nacc2	67991	nucleus accumbens associated 2, BEN and BTB (POZ) domain containing	chr2:26055535-26122811	No-OS	OS	OK	8.52263	1.90069	-2.16478	5e-05	0.0192586
2900055J20Rik	2900055J20Rik	73001	RIKEN cDNA 2900055J20 gene	chr18:40256961-40257687	No-OS	OS	OK	1.83628	0	-inf	5e-05	0.0192586
Ear5	Ear5	54159	ribonuclease, RNase A family, 2B	chr14:51162259-51163018	No-OS	OS	OK	1.04522	0	-inf	5e-05	0.0192586
Olfr736	Olfr736	258660	olfactory receptor 736	chr14:50392757-50393696	No-OS	OS	OK	0.630316	0	-inf	5e-05	0.0192586
Bdkrb1	Bdkrb1	12061	bradykinin receptor, beta 1	chr12:105604090-105605428	No-OS	OS	OK	0.606298	0	-inf	5e-05	0.0192586
1700029J11Rik	1700029J11Rik	76426	family with sequence similarity 209	chr2:172472553-172474316	No-OS	OS	OK	0.612872	0	-inf	5e-05	0.0192586
