# Supplementary material for: Spatiotemporal analysis of glioma heterogeneity reveals COL1A1 as an actionable target to disrupt tumor progression
Source: Nat Commun. 2022 Jun 24;13:3606. doi: 10.1038/s41467-022-31340-1 (PMC9232499; doi:10.1038/s41467-022-31340-1)
Supplement: Supplementary file 24 — Source Data [file 41467_2022_31340_MOESM24_ESM.xlsx]

## Sheet: Fig. 1C
SJGBM2		GL26		SB NPA		Primary Human GBM
Outside OS	Within OS	Outside OS	Within OS	Outside OS	Within OS	Outside OS	Within OS
Aspect Ratio	Aspect Ratio	Aspect Ratio	Aspect Ratio	Aspect Ratio	Aspect Ratio	Aspect Ratio	Aspect Ratio
1	3.668	1	1.786	1.209	2.275	1.112	2.22
1.29	2.097	1.684	2.931	1.198	2.296	1.119	3.457
1.306	2.077	1.014	2.936	1.99	2.288	1.129	2.6
1.035	3.039	1.534	2.915	1.978	2.994	1.121	2.598
1	3.047	1.547	2.918	1.676	3.001	1.128	1.58
1.65	2.155	1	2.912	1	2.958	1.125	1.571
1.099	3.768	1	1.656	1	2.962	1.117	2.155
1.117	3.783	1.509	3.238	1.006	2.966	1.55	5.604
1.514	1.741	1.514	2.428	1.369	3.012	1.28	2.255
1.025	1.762	1.514	2.436	1.347	3.018	1.252	2.293
1.981	1.741	1.03	2.415	2.399	2.983	1.007	2.284
1.409	2.232	1.372	2.407	1.215	2.968	1	3.399
1.453	2.246	1.379	2.407	1.796	2.98	1.247	2.445
1.426	3.872	1	2.419	1.431	2.344	1.275	3.002
1.42	1.873	1.014	3.634	1.434	3.393	1.272	3.005
1.282	1.855	1.982	3.647	1.406	3.373	1.846	2.966
1.289	2.431	1.139	1.84	1.423	2.902	1.215	4.641
1.315	2.375	1.129	3.614	1.398	2.871	1.217	3.642
1.273	2.406	1.125	1.94	1.458	3.467	1.244	2.271
1.287	2.417	1.63	2.647	1.415	4.01	1.231	2.252
1	2.375	1.014	2.638	1.439	2.097	1.233	2.261
1	2.41	1	2.661	2.189	2.592	1.248	4.679
1.436	2.41	1	2.647	1.492	2.596	1.816	2.208
1.157	2.405	1	1.199	1.843	3.711	1.345	3.203
1.161	1.798	1.005	3.32	1.605	3.705	1.02	2.328
1.167	2.269	1	3.283	1.579	3.729	1.356	2.311
1.148	3.832	1.002	3.302	1.626	1.228	1.368	5.11
1.171	3.785	1	1.309	1.587	2.093	1.03	1.067
1.169	3.815	1.298	1.429	1.574	1.678	1.072	1.05
1.159	2.212	1.304	2.942	1.591	3.166	1.071	1.99
1.146	1.556	1.3	1.802	1.584	1.525	1.354	4.278
1.476	1.56	1.276	2.336	1.574	2.799	1.339	2.933
1	2.468	1.725	2.342	1.196	5.952	1.337	2.889
1.349	2.512	1.071	3.672	1.527	2.233	1.664	2.931
1	2.48	1.023	3.561	1.512	4.311	1.663	2.924
1.019	2.481	1.018	2.487	1.119	2.925	1.052	2.905
1.316	2.468	1.012	1.83	1.089	1.659	1.047	2.916
1.326	2.49	1.708	3.083	1.105	2.952	1.033	1.488
1.304	2.468	1.155	1.171	1.488	2.963	1.063	2.162
1.302	2.469	1.522	3.495	1.496	2.965	1.754	2.133
1.306	2.495	1.304	3.429	1.292	1.689		2.78
1.314	3.892	2.195	1.855	1.957	3.64		2.784
1.36	3.901	1.373	1.863	1.108	3.658		1.514
1.325	3.903	1.379	1.87	1.34	2.085		2.005
1.807	3.836	1.382	1.588	2.015	2.078		1.46
1.4	3.872	1.405	1.572	2.016	2.629		2.54
1.388	2.04	1.393	1.594	1.105	2.652		1.405
1.191	3.362	1.38	1.594		5.01		2.592
1.203	3.372	1.941	2.363		3.758		2.583
1.178	6.557	1.019	1.456		3.768		2.565
1.185	2.294	1	3.687		3.744		2.551
1.19	1.848	1.677	3.7		3.769		2.582
1.184	1.827	1.26	2.161		3.76		2.553
1.196	1.839	1.286	2.149		3.782		1.709
1.188	1.819	1.268	2.134		3.754		1.402
1.188	1.809	1.27	2.178		3.761		1.386
1.19	2.852	1.262	3.788		1.423		2.341
1.193	2.852	1.587	3.776		1.415		3.473
1.201	4.96	1	1.719		5.395		3.488
1.196	2.828	1.003	2.666		3.315		1.898
1.213	2.809	1.467	2.659		3.313		3.112
1.641	2.85	1.45	2.647		3.37		1.693
1.134	2.84	1.441	5.065		4.503
1.142	1.229	1.063	5.011		1.435
1.133	1.235	1.065	2.462		2.909
1.132	1.517	1.062	2.503		2.868
1.836	2.967	1.202	2.461		2.861
1.802	2.963	1.212	4.999		2.856
1.806	2.396	1.728	1.243		2.915
1	1.742	1.133	2.7		1.819
	4.984	1.13	3.794
	1.85	1.126	3.76
	2.787	1.512	3.822
	4.345	1.513	2.136
	1.441		2.152
	2.877		2.139
	2.852		2.151
	2.846		2.148
	1.061		2.962
	1.053		2.978
	2.504		1.054
			1.911
			1.911
			1.954
			1.269

## Sheet: Fig. 1D
SJGBM2 cells				GL26 cells				SB NPA				Primary human GBM
Outside OS		Within OS		Outside OS		Within OS		Outside OS		Within OS		Outside OS		Within OS
Feret Angle Degrees	Feret Angle Radians	Feret Angle Degrees	Feret Angle Radians	Feret Angle Degrees	Feret Angle Radians	Feret Angle Degrees	Feret Angle Radians	Feret Angle Degrees	Feret Angle Radians	Feret Angle Degrees	Feret Angle Radians	Feret Angle Degrees	Feret Angel Radians	Feret Angle Degrees	Feret Angle Radians
0	0	149.381	2.60587	47.386	0.826622	112.62	1.96459	140.599	2.45267	148.109	2.58368	128.66	2.2444	136.245	2.37672
90	1.57	144.567	2.52189	57.804	1.00836	119.876	2.09117	130.426	2.27521	122.381	2.13487	141.009	2.45982	131.186	2.28847
0	0	130.732	2.28055	6.565	0.114523	125.166	2.18345	152.403	2.65859	150.255	2.62112	59.036	1.02985	142.431	2.48463
90	1.57	162.801	2.83997	112.479	1.96213	137.353	2.39605	157.286	2.74377	150.255	2.62112	109.179	1.90457	145.592	2.53977
0	0	168.977	2.94771	63.435	1.10659	152.526	2.66073	152.819	2.66584	153.004	2.66907	144.162	2.51483	127.747	2.22848
68.962	1.203	119.899	2.09157	15.906	0.277471	121.293	2.11589	158.69	2.76826	149.534	2.60854	147.995	2.58169	121.866	2.12588
136.736	2.38528	158.875	2.77149	0.069	0.00120367	106.699	1.8613	173.66	3.0294	133.755	2.33328	27.759	0.48424	129.806	2.26439
122.471	2.13644	144.638	2.52313	34.875	0.608375	139.574	2.43479	15.838	0.276285	134.256	2.34202	160.017	2.79141	131.496	2.29387
84.094	1.46697	133.958	2.33682	63.97	1.11592	124.249	2.16745	167.125	2.9154	129.369	2.25677	119.358	2.08213	139.086	2.42628
30.527	0.532527	137.045	2.39067	78.44	1.36834	124.019	2.16344	132.614	2.31338	135	2.355	139.086	2.42628	128.48	2.24126
97.907	1.70793	140.194	2.44561	0	0	138.366	2.41372	157.479	2.74713	147.875	2.5796	120.491	2.1019	132.979	2.31974
90	1.57	153.997	2.68639	23.199	0.404694	140.064	2.44334	158.839	2.77086	136.931	2.38869	71.987	1.25577	126.724	2.21063
102.529	1.78856	122.471	2.13644	18.97	0.330921	138.145	2.40986	121.866	2.12588	152.152	2.65421	76.373	1.33228	119.249	2.08023
102.095	1.78099	133.568	2.33002	171.565	2.99286	108.699	1.89619	114.677	2.00048	117.216	2.04477	118.811	2.07259	118.61	2.06909
104.036	1.81485	123.179	2.14879	151.397	2.64104	123.232	2.14971	127.747	2.22848	137.246	2.39418	122.471	2.13644	145.62	2.54026
107.745	1.87955	145.408	2.53656	58.815	1.02599	114.444	1.99641	138.24	2.41152	140.412	2.44941	100.176	1.74751	134.256	2.34202
117.553	2.05065	124.695	2.17524	57.995	1.01169	121.608	2.12138	137.49	2.39844	127.504	2.22424	138.814	2.42153	150.772	2.63013
92.045	1.60567	132.955	2.31933	53.746	0.937569	127.03	2.21597	131.424	2.29262	140.711	2.45463	52.125	0.909292	113.595	1.9816
108.435	1.89159	145.491	2.53801	29.055	0.506848	124.992	2.18042	120.964	2.11015	140.87	2.4574	90	1.57	120.735	2.10616
148.671	2.59348	143.13	2.49682	34.509	0.60199	141.17	2.46263	132.397	2.30959	141.934	2.47596	92.203	1.60843	120.256	2.0978
5.62	0.0980378	138.094	2.40897	177.045	3.08845	119.055	2.07685	128.157	2.23563	144.638	2.52313	112.834	1.96833	163.78	2.85705
36.759	0.64124	142.883	2.49251	149.775	2.61274	116.565	2.03341	143.13	2.49682	145.67	2.54113	118.811	2.07259	143.005	2.49464
5.711	0.0996252	142.352	2.48325	149.775	2.61274	115.741	2.01904	95.194	1.66061	146.31	2.5523	109.093	1.90307	127.367	2.22185
103.496	1.80543	162.031	2.82654	3.366	0.058718	105.945	1.84815	130.101	2.26954	143.616	2.5053	143.13	2.49682	108.925	1.90014
3.576	0.0623813	120.141	2.09579	158.264	2.76083	125.34	2.18649	96.52	1.68374	145.257	2.53393	122.276	2.13304	120.192	2.09668
138.814	2.42153	136.637	2.38356	174.216	3.0391	121.891	2.12632	132.184	2.30588	137.675	2.40166	101.31	1.7673	113.839	1.98586
60.255	1.05112	122.125	2.1304	28.232	0.492492	132.825	2.31706	93.814	1.63653	138.366	2.41372	120.379	2.09994	116.565	2.03341
124.287	2.16812	127.117	2.21749	144.783	2.52566	124.216	2.16688	120.141	2.09579	136.848	2.38724	135	2.355	117.3	2.04623
111.801	1.95031	134.293	2.34267	77.471	1.35144	120.141	2.09579	121.827	2.1252	148.134	2.58412	118.811	2.07259	120.379	2.09994
138.366	2.41372	140.013	2.44245	128.991	2.25018	140.906	2.45803	141.582	2.46982	112.543	1.96325	47.726	0.832554	127.304	2.22075
133.363	2.32644	127.694	2.22755	145.84	2.5441	141.911	2.47556	112.62	1.96459	154.722	2.69904	63.435	1.10659	141.9	2.47537
24.905	0.434454	137.49	2.39844	72.759	1.26924	138.814	2.42153	92.793	1.61872	144.462	2.52006	106.26	1.85365	130.515	2.27676
160.772	2.80458	130.914	2.28372	27.35	0.477106	121.373	2.11728	123.69	2.1577	162.784	2.83968	110.556	1.92859	130.101	2.26954
137.291	2.39497	152.301	2.65681	120.964	2.11015	124.931	2.17935	129.806	2.26439	160.769	2.80453	15.709	0.274035	137.083	2.39134
3.69	0.06437	138.122	2.40946	35.311	0.615981	137.726	2.40255	124.509	2.17199	133.58	2.33023	21.371	0.372805	130.365	2.27415
167.249	2.91757	151.39	2.64091	57.265	0.998956	142.306	2.48245	123.024	2.14609	170.166	2.96845	109.983	1.91859	129.685	2.26228
140.44	2.4499	138.621	2.41817	28.443	0.496172	144.293	2.51711	131.186	2.28847	178.636	3.11621	103.241	1.80098	130.84	2.28243
63.435	1.10659	174.174	3.03837	65.556	1.14359	133.531	2.32937	118.61	2.06909	168.275	2.93546	135	2.355	126.529	2.20723
66.501	1.16007	131.379	2.29183	19.179	0.334567	114.905	2.00445	124.992	2.18042	136.302	2.37771	120.964	2.11015	125.707	2.19289
135	2.355	139.399	2.43174	46.123	0.80459	147.848	2.57913	132.709	2.31503	145.146	2.53199	161.565	2.81841	135	2.355
135	2.355	147.724	2.57696	84.094	1.46697	174.174	3.03837	120.7	2.10554	140.599	2.45267			131.634	2.29628
121.608	2.12138	144.782	2.52564	91.273	1.59221	138.945	2.42382	117.121	2.04311	146.505	2.5557			126.714	2.21046
90	1.57	148.079	2.58316	137.045	2.39067	155.854	2.71879	110.556	1.92859	143.616	2.5053			135	2.355
120.964	2.11015	137.175	2.39294	85.365	1.48915	69.677	1.21548	121.504	2.11957	152.488	2.66007			114.677	2.00048
102.339	1.78525	130.914	2.28372	106.26	1.85365	128.66	2.2444	30.53	0.532579	135	2.355			114.444	1.99641
116.565	2.03341	137.862	2.40493	33.69	0.587703	145.923	2.54555	97.125	1.69429	151.232	2.63816			71.896	1.25419
115.463	2.01419	135.939	2.37138	160.769	2.80453	121.504	2.11957	117.646	2.05227	174.738	3.04821			117.979	2.05808
140.194	2.44561	138.918	2.42335	144.689	2.52402	142.352	2.48325			178.025	3.10555			127.073	2.21672
161.565	2.81841	147.051	2.56522	166.293	2.90089	129.369	2.25677			140.08	2.44362			132.274	2.30745
148.671	2.59348	163.951	2.86003	103.616	1.80752	133.781	2.33374			146.497	2.55556			120.964	2.11015
143.471	2.50277	133.025	2.32055	95.964	1.67404	133.755	2.33328			149.566	2.6091			124.756	2.1763
155.772	2.71736	122.829	2.14268	55.62	0.97026	134.275	2.34235			141.746	2.47268			127.569	2.22537
45	0.785	165.53	2.88758	133.531	2.32937	146.023	2.54729			144.197	2.51544			138.814	2.42153
148.241	2.58598	150.068	2.61785	168.69	2.9427	96.226	1.67861			136.273	2.37721			90	1.57
148.736	2.59462	129.472	2.25857	42.709	0.745035	142.125	2.47929			144.752	2.52512			122.276	2.13304
143.13	2.49682	176.186	3.07347	154.359	2.69271	124.38	2.16974			141.892	2.47523			158.839	2.77086
24.775	0.432186	151.557	2.64383	15.124	0.26383	148.523	2.5909			146.31	2.5523			125.676	2.19235
116.565	2.03341	155.376	2.71045	178.452	3.113	141.203	2.46321			133.831	2.33461			144.62	2.52282
157.38	2.74541	157.457	2.74675	76.843	1.34048	148.392	2.58862			151.327	2.63982			135	2.355
121.759	2.12402	140.477	2.45054	96.469	1.68285	143.471	2.50277			146.592	2.55722			135.674	2.36676
172.569	3.01037	137.663	2.40145	41.186	0.718467	146.592	2.55722			139.497	2.43345			125.166	2.18345
71.075	1.23986	144.728	2.5247	30.651	0.53469	138.814	2.42153			133.919	2.33614			122.471	2.13644
152.447	2.65935	155.136	2.70626	147.265	2.56896	140.528	2.45143			139.236	2.42889
37.875	0.660708	128.66	2.2444	21.801	0.380306	138.945	2.42382			127.235	2.21954
165.964	2.89515	131.348	2.29129	137.726	2.40255	138.424	2.41473			120.311	2.09876
171.027	2.98347	123.179	2.14879	91.848	1.60224	124.046	2.16391			172.185	3.00367
57.171	0.997316	165.651	2.88969	79.695	1.39024	131.055	2.28618			136.081	2.37386
176.424	3.07762	160.866	2.80622	51.953	0.906291	136.931	2.38869			136.397	2.37937
1.685	0.0293939	151.39	2.64091	31.264	0.545383	137.49	2.39844			124.854	2.17801
81.186	1.41624	164.476	2.86919	126.87	2.21318	163.686	2.85541			137.203	2.39343
		147.529	2.57356	68.199	1.18969	135.707	2.36733
		142.125	2.47929	75.256	1.3128	141.667	2.4713
		141.147	2.46223	170.074	2.96685	135.785	2.36869
		132.58	2.31278	25.866	0.451218	135	2.355
		122.735	2.14104			143.297	2.49974
		134.119	2.33963			115.974	2.0231
		142.431	2.48463			136.79	2.38623
		116.175	2.02661			132.357	2.30889
		84.094	1.46697			140.315	2.44772
		131.424	2.29262			143.531	2.50382
		163.179	2.84657			98.427	1.717
						129.174	2.25337
						162.553	2.83565
						143.973	2.51153
						81.634	1.42406

## Sheet: Fig. 1E
	ACTA2+ Cell/mm2
	Within-OS	Outside-OS
	1701.07	229.898
	2711.74	449.387
	3223.53	316.58

## Sheet: Fig. 1F
	IBA1+ Cell/mm2
	Within-OS	Outside-OS
	1753.26	1409.97
	1355.21	309.243
	4061.19	1424.88
	965.273	670.106
	2573.83	1045.32

## Sheet: Fig. 1G
	CD68+ Cell/mm2
	Within-OS	Outside-OS
	996.996	517.206
	1479.51	538.982
	1822.89	468.798
	3865.9	786.967
	3236.68	414.096

## Sheet: Fig. 1H
SMA cells aligment				IBA1 cells aligment				CD68 cells aligment
Total cells		SMA+ cells		Total cells		IBA1+ cells		Total cells		CD68+ cells
FeretAngle degrees	Feret Angle radians	FeretAngle degrees	Feret Angle radians	FeretAngle degrees	Feret Angle radians	FeretAngle degrees	Feret Angle radians	FeretAngle degrees	Feret Angle radians	FeretAngle degrees	Feret Angle radians
104.697	1.82731	126.656	2.21056	24.444	0.426628	59.808	1.04385	149.036	2.60117	119.707	2.08928
126.327	2.20482	121.608	2.12246	171.87	2.99969	67.521	1.17846	124.592	2.17454	93.945	1.63965
153.435	2.67794	127.304	2.22187	31.608	0.551663	142.431	2.48589	165.964	2.89662	117.3	2.04727
118.706	2.07181	30.964	0.540423	24.228	0.422858	72.096	1.25831	18.435	0.321751	118.811	2.07364
167.905	2.93049	124.38	2.17084	175.914	3.07028	75.619	1.3198	146.976	2.56521	111.448	1.94513
161.565	2.81984	124.824	2.17859	76.373	1.33296	101.31	1.76819	140.194	2.44684	118.61	2.07013
158.199	2.76109	150.945	2.63449	106.39	1.85685	70.641	1.23292	48.366	0.844145	78.275	1.36616
73.887	1.28957	122.905	2.1451	66.501	1.16066	73.301	1.27934	156.371	2.72919	123.69	2.1588
52.696	0.919718	55.491	0.9685	83.884	1.46405	56.31	0.982794	139.574	2.43602	104.744	1.82813
25.017	0.436629	77.969	1.36081	70.201	1.22524	55.784	0.973614	163.61	2.85553	94.289	1.64565
38.66	0.674744	37.875	0.661043	72.121	1.25875	53.13	0.927293	34.695	0.605541	121.159	2.11462
36.87	0.643502	149.744	2.61352	69.444	1.21203	74.548	1.30111	150.751	2.6311	85.486	1.49201
147.381	2.57228	108.435	1.89255	74.846	1.30631	101.31	1.76819	122.276	2.13412	122.471	2.13752
61.477	1.07298	79.38	1.38544	94.899	1.6563	15.945	0.278293	107.65	1.87885	96.71	1.68791
108.122	1.88708	110.323	1.9255	55.125	0.962112	104.265	1.81977	52.595	0.917955	110.225	1.92379
104.534	1.82446	124.509	2.17309	48.18	0.840899	71.565	1.24904	121.264	2.11645	105.255	1.83704
128.29	2.23908	116.565	2.03444	99.462	1.73594	56.889	0.9929	109.29	1.90747	107.186	1.87075
111.801	1.95129	117.784	2.05572	122.471	2.13752	98.13	1.71269	124.216	2.16798	100.62	1.75615
102.529	1.78947	108.435	1.89255	91.637	1.59937	78.232	1.3654	77.196	1.34732	133.025	2.32172
40.314	0.703611	100.008	1.74547	47.862	0.835349	70.71	1.23412	155.225	2.70919	115.602	2.01763
115.71	2.01952	98.746	1.72344	65.376	1.14103	83.418	1.45592	121.675	2.12363	131.785	2.30008
106.858	1.86502	122.276	2.13412	122.005	2.12939	66.329	1.15766	122.735	2.14213	24.775	0.432405
81.607	1.42431	122.196	2.13272	97.472	1.70121	68.459	1.19483	111.801	1.95129	35.538	0.620255
106.26	1.85459	131.186	2.28963	85.426	1.49096	73.951	1.29069	119.476	2.08525	119.249	2.08129
119.476	2.08525	103.696	1.80984	54.462	0.95054	99.13	1.73014	11.31	0.197397	79.509	1.38769
161.565	2.81984	74.932	1.30781	82.648	1.44248	104.25	1.8195	126.027	2.19958	119.932	2.09321
100.008	1.74547	114.121	1.99179	97.595	1.70335	87.797	1.53235	71.03	1.23971	14.036	0.244974
66.194	1.1553	100.305	1.75065	96.71	1.68791	79.695	1.39094	145.008	2.53086	143.13	2.49809
139.086	2.42751	78.69	1.3734	74.932	1.30781	81.646	1.42499	130.236	2.27305	132.879	2.31917
84.289	1.47112	60.255	1.05165	59.534	1.03906	96.582	1.68567	156.801	2.73669	127.405	2.22363
107.241	1.87171	101.669	1.77446	78.996	1.37874	98.842	1.72512	21.448	0.374338	59.744	1.04273
75.964	1.32582	120.466	2.10253	103.392	1.80453	97.253	1.69738	115.769	2.02055	98.881	1.7258
107.354	1.87368	150.255	2.62244	77.593	1.35425	109.44	1.91009	91.736	1.60109	143.746	2.50884
170.134	2.9694	75.069	1.3102	102.804	1.79427	31.122	0.543181	110.556	1.92956	70.907	1.23756
100.008	1.74547	143.616	2.50657	106.39	1.85685	75.847	1.32378	30.964	0.540423	68.749	1.1999
129.806	2.26554	128.29	2.23908	71.565	1.24904	60.945	1.06369	153.435	2.67794	55.305	0.965254
122.471	2.13752	81.469	1.4219	76.43	1.33395	127.185	2.2198	84.289	1.47112	51.843	0.90483
45	0.785397	117.408	2.04915	100.305	1.75065	74.805	1.30559	67.068	1.17056	104.744	1.82813
139.399	2.43297	113.962	1.98901	94.399	1.64757	103.309	1.80308	23.629	0.412404	82.405	1.43824
122.471	2.13752	100.437	1.75295	78.69	1.3734	56.689	0.989409	175.236	3.05844	106.504	1.85884
88.409	1.54303	75.964	1.32582	85.601	1.49402	94.086	1.64211	39.289	0.685722	72.646	1.26791
131.186	2.28963	124.287	2.16922	117.759	2.05528	113.962	1.98901	112.751	1.96787	102.804	1.79427
71.565	1.24904	109.654	1.91382	57.724	1.00747	86.634	1.51205	41.987	0.732811	109.573	1.91241
79.824	1.39319	100.886	1.76079	76.373	1.33296	87.075	1.51974	105.255	1.83704	79.695	1.39094
133.452	2.32917	125.569	2.19159	82.304	1.43647	75.005	1.30908	120.651	2.10576	70.115	1.22374
110.925	1.936	100.008	1.74547	74.055	1.2925	91.259	1.59277	121.329	2.11759	92.726	1.61837
111.801	1.95129	102.339	1.78615	105.945	1.84909	85.533	1.49283	101.56	1.77255	120.393	2.10125
8.366	0.146014	10.784	0.188216	80.538	1.40565	60.803	1.06121	121.759	2.12509	109.22	1.90625
107.969	1.88441	77.905	1.3597	86.947	1.51751	63.947	1.11608	99.462	1.73594	106.607	1.86064
128.66	2.24554	129.806	2.26554	67.521	1.17846	32.005	0.558592	109.983	1.91956	70.017	1.22203
128.66	2.24554	124.509	2.17309	53.569	0.934955	102.995	1.7976	108.699	1.89715	83.157	1.45136
104.036	1.81577	139.205	2.42958	70.974	1.23873	97.496	1.70162	84.958	1.4828	112.834	1.96932
125.311	2.18709	74.476	1.29985	86.367	1.50739	61.991	1.08195	84.289	1.47112	110.854	1.93477
117.951	2.05863	122.4	2.13628	104.036	1.81577	92.121	1.60781	121.701	2.12408	128.157	2.23676
37.747	0.658809	139.844	2.44074	74.476	1.29985	73	1.27409	100.784	1.75901	94.399	1.64757
133.603	2.33181	59.036	1.03037	105.018	1.83291	74.798	1.30547	63.435	1.10715	60.068	1.04838
126.87	2.2143	102.68	1.7921	76.675	1.33823	149.036	2.60117	101.004	1.76285	100.864	1.76041
111.801	1.95129	120.964	2.11122	81.703	1.42599	85.236	1.48765	108.435	1.89255	39.094	0.682318
114.228	1.99365	129.806	2.26554	65.772	1.14794	167.005	2.91478	83.418	1.45592	112.479	1.96313
136.975	2.39066	124.695	2.17634	32.619	0.569308	48.366	0.844145	72.759	1.26988	36.87	0.643502
15.524	0.270945	131.186	2.28963	99.782	1.74152	157.38	2.7468	107.103	1.8693	96.633	1.68656
95.711	1.67047	143.13	2.49809	67.249	1.17372	103.496	1.80634	103.392	1.80453	147.265	2.57026
129.369	2.25791	63.435	1.10715	78.69	1.3734	80.087	1.39778	122.471	2.13752	130.006	2.26903
111.801	1.95129	140.957	2.46016	72.255	1.26109	51.843	0.90483	65.225	1.13839	158.629	2.7686
137.862	2.40614	126.87	2.2143	67.38	1.176	132.879	2.31917	49.086	0.856712	115.017	2.00742
24.444	0.426628	123.69	2.1588	102.095	1.78189	86.424	1.50838	106.858	1.86502	66.371	1.15839
75.964	1.32582	164.745	2.87534	81.634	1.42478	116.565	2.03444	117.474	2.05031	102.265	1.78486
100.784	1.75901	118.072	2.06074	75.466	1.31713	87.537	1.52781	112.068	1.95595	40.914	0.714083
120.964	2.11122	114.775	2.0032	100.62	1.75615	74.445	1.29931	79.992	1.39612	71.431	1.24671
84.806	1.48014	101.31	1.76819	74.476	1.29985	48.366	0.844145	98.746	1.72344	123.232	2.1508
123.69	2.1588	123.69	2.1588	65.772	1.14794	161.565	2.81984	125.538	2.19105	127.304	2.22187
6.52	0.113795	120.964	2.11122	73.811	1.28824	67.38	1.176	65.695	1.14659	167.905	2.93049
144.345	2.51929	127.304	2.22187	96.71	1.68791	73.61	1.28474	112.834	1.96932	84.289	1.47112
110.136	1.92223	113.629	1.9832	36.158	0.631076	62.447	1.0899	54.782	0.956125	56.31	0.982794
72.646	1.26791	111.801	1.95129	104.036	1.81577	86.541	1.51042	111.448	1.94513	133.603	2.33181
97.943	1.70943	111.038	1.93798	81.634	1.42478	71.2	1.24267	126.87	2.2143	108.166	1.88785
126.158	2.20187	149.744	2.61352	52.306	0.912911	66.975	1.16893	76.43	1.33395	22.681	0.395858
114.027	1.99014	101.768	1.77619	94.289	1.64565	102.265	1.78486	79.875	1.39408	84.428	1.47355
115.278	2.01198	110.556	1.92956	73.301	1.27934	24.775	0.432405	108.8	1.89892	103.671	1.8094
125.942	2.1981	143.13	2.49809	64.983	1.13417	68.749	1.1999	122.471	2.13752	74.268	1.29622
120.141	2.09685	140.194	2.44684	78.69	1.3734	87.089	1.51999	120.379	2.10101	146.31	2.55359
123.69	2.1588	125.538	2.19105	93.468	1.63132	59.744	1.04273	107.526	1.87668	64.44	1.12469
132.274	2.30861	131.424	2.29378	78.518	1.3704	30.579	0.533704	131.634	2.29744	100.784	1.75901
102.265	1.78486	123.294	2.15188	98.393	1.71728	42.51	0.741939	79.992	1.39612	104.931	1.83139
108.06	1.886	118.74	2.0724	81.87	1.4289	54.782	0.956125	81.027	1.41419	81.87	1.4289
129.999	2.26891	136.219	2.37747	91.332	1.59404	120.964	2.11122	118.887	2.07497	12.995	0.226805
63.435	1.10715	128.073	2.23529	100.561	1.75512	41.424	0.722985	116.565	2.03444	120.964	2.11122
127.694	2.22868	127.476	2.22487	57.529	1.00407	130.101	2.27069	77.005	1.34399	165.651	2.89115
65.225	1.13839	108.435	1.89255	67.166	1.17227	145.713	2.54317	98.746	1.72344	98.13	1.71269
106.39	1.85685	127.626	2.22749	83.118	1.45068	75.579	1.3191	138.576	2.41861	35.218	0.61467
112.62	1.96559	126.87	2.2143	69.444	1.21203	52.125	0.909752	92.291	1.61078	84.428	1.47355
69.775	1.2178	111.801	1.95129	79.216	1.38258	74.381	1.29819	76.329	1.33219	82.569	1.4411
113.962	1.98901	123.69	2.1588	102.265	1.78486	70.56	1.2315	71.565	1.24904	172.504	3.01076
151.294	2.64058	123.93	2.16298	97.496	1.70162	120.964	2.11122	106.928	1.86624	98.326	1.71611
142.431	2.48589	109.855	1.91733	79.875	1.39408	77.471	1.35212	102.529	1.78947	111.801	1.95129
119.745	2.08994	123.69	2.1588	102.995	1.7976	53.584	0.935216	157.38	2.7468	126.327	2.20482
137.726	2.40377	127.648	2.22788	63.435	1.10715	92.793	1.61954	63.435	1.10715	129.806	2.26554
152.622	2.66375	106.621	1.86089	111.251	1.94169	82.405	1.43824	96.34	1.68145	110.772	1.93333
128.66	2.24554	138.24	2.41274	72.072	1.25789	78.111	1.36329	95.711	1.67047	35.311	0.616293
125.538	2.19105	169.875	2.96488	54.638	0.953612	78.366	1.36774	124.33	2.16997	38.66	0.674744
113.199	1.97569	60.751	1.0603	75.964	1.32582	84.447	1.47388	122.471	2.13752	164.476	2.87065
122.32	2.13488	156.801	2.73669	49.351	0.861337	65.225	1.13839	74.249	1.29589	162.646	2.83871
74.932	1.30781	109.179	1.90553	56.889	0.9929	63.435	1.10715	103.627	1.80863
136.548	2.38321	132.357	2.31006	144.462	2.52134	59.421	1.03709	101.768	1.77619
98.13	1.71269	126.87	2.2143	76.608	1.33706	72.962	1.27343	94.899	1.6563
135.63	2.36719	119.932	2.09321	81.573	1.42372	24.677	0.430695	101.31	1.76819
128.66	2.24554	149.534	2.60986	30.256	0.528066	77.347	1.34996	61.39	1.07146
124.765	2.17756	124.992	2.18152	72.553	1.26629	98.427	1.71787	73.811	1.28824
101.094	1.76442	155.376	2.71182	78.69	1.3734	104.931	1.83139	77.005	1.34399
29.745	0.519148	95.44	1.66574	111.801	1.95129	78.996	1.37874	98.13	1.71269
103.671	1.8094	120.256	2.09886	53.973	0.942006	71.147	1.24175	114.775	2.0032
109.44	1.91009	116.565	2.03444	70.346	1.22777	75.343	1.31498	40.601	0.708621
140.042	2.44419	99.462	1.73594	70.201	1.22524	95.826	1.67248	161.565	2.81984
94.236	1.64473	57.529	1.00407	109.093	1.90403	50.711	0.885073	130.914	2.28488
122.005	2.12939	7.125	0.124355	69.864	1.21936	106.39	1.85685	160.346	2.79856
143.13	2.49809	110.225	1.92379	59.657	1.04121	73.887	1.28957	37.569	0.655702
42.274	0.73782	60.945	1.06369	66.371	1.15839	64.983	1.13417	42.51	0.741939
16.39	0.286059	160.346	2.79856	64.231	1.12104	177.879	3.10457	129.806	2.26554
75.964	1.32582	116.565	2.03444	108.741	1.89789			130.314	2.27441
139.399	2.43297	106.858	1.86502	66.886	1.16738			62.354	1.08828
22.38	0.390604	113.629	1.9832	68.199	1.1903			129.56	2.26125
87.436	1.52604	121.218	2.11565	82.235	1.43527			147.804	2.57966
135	2.35619	113.962	1.98901	65.136	1.13684			145.67	2.54242
152.447	2.6607	128.66	2.24554	73.301	1.27934			111.251	1.94169
128.047	2.23484	125.395	2.18855	83.191	1.45196			14.036	0.244974
127.875	2.23184	131.82	2.30069	75.005	1.30908			112.62	1.96559
143.471	2.50404	131.309	2.29177	100.008	1.74547			169.114	2.95159
132.955	2.3205	129.56	2.26125	108.435	1.89255			103.325	1.80336
112.38	1.9614	117.35	2.04814	59.859	1.04474			130.156	2.27165
115.201	2.01064	117.897	2.05769	85.236	1.48765			155.854	2.72016
122.735	2.14213	123.69	2.1588	56.31	0.982794			121.43	2.11935
109.983	1.91956	133.025	2.32172	103.241	1.80189			127.147	2.21913
123.311	2.15218	132.6	2.3143	64.44	1.12469			50.194	0.87605
99.462	1.73594	105.945	1.84909	64.983	1.13417			130.365	2.2753
120.005	2.09448	140.44	2.45114	59.931	1.04599			36.87	0.643502
133.025	2.32172	111.595	1.9477	122.735	2.14213			135	2.35619
121.185	2.11508	101.31	1.76819	82.875	1.44644			52.306	0.912911
53.973	0.942006	107.592	1.87783	57.529	1.00407			75.964	1.32582
67.38	1.176	138.814	2.42276	148.496	2.59174			152.103	2.6547
131.73	2.29912	53.13	0.927293	38.157	0.665965			73.301	1.27934
131.424	2.29378	83.797	1.46253	23.629	0.412404			66.801	1.1659
118.887	2.07497	169.992	2.96692	172.405	3.00903			126.027	2.19958
118.61	2.07013	143.842	2.51051					130.914	2.28488
144.09	2.51484	148.241	2.58729					121.218	2.11565
112.751	1.96787	144.462	2.52134					80.272	1.40101
56.889	0.9929	113.629	1.9832					74.291	1.29662
74.055	1.2925	97.431	1.70049					52.431	0.915093
109.44	1.91009	98.973	1.7274					135	2.35619
118.61	2.07013	138.504	2.41735					93.9	1.63886
130.815	2.28315	157.249	2.74451					128.418	2.24132
106.189	1.85335	123.69	2.1588					82.875	1.44644
130.236	2.27305	114.305	1.995					121.759	2.12509
136.975	2.39066	108.435	1.89255					79.695	1.39094
106.336	1.85591	130.914	2.28488					106.26	1.85459
26.565	0.463646	149.931	2.61679					98.13	1.71269
120.411	2.10157	109.654	1.91382					119.982	2.09408
28.072	0.489948	155.225	2.70919					124.287	2.16922
168.69	2.94419	113.962	1.98901					145.886	2.54619
121.866	2.12696	129.806	2.26554					87.663	1.53001
135.919	2.37223	140.937	2.45981					120.964	2.11122
80.538	1.40565	161.565	2.81984					99.462	1.73594
116.362	2.0309	146.31	2.55359					117.072	2.04329
130.426	2.27636	140.44	2.45114					101.768	1.77619
65.225	1.13839	113.629	1.9832					115.346	2.01317
119.055	2.0779	93.814	1.63736					77.471	1.35212
133.264	2.32589	113.199	1.97569					140.711	2.45587
9.09	0.15865	122.152	2.13195					97.595	1.70335
112.011	1.95496	109.983	1.91956					33.69	0.588001
81.254	1.41815	108.435	1.89255					100.008	1.74547
126.085	2.2006	160.017	2.79282					80.272	1.40101
127.875	2.23184	37.875	0.661043					143.13	2.49809
29.358	0.512393	109.026	1.90286					142.125	2.48055
136.637	2.38476	146.889	2.56369					145.491	2.53929
145.84	2.54539	121.608	2.12246					107.176	1.87057
139.635	2.43709	128.774	2.24753					99.462	1.73594
118.179	2.06261	107.354	1.87368					151.928	2.65164
107.103	1.8693	105.255	1.83704					129.289	2.25652
104.036	1.81577	115.769	2.02055					152.65	2.66424
124.16	2.167	150.751	2.6311					127.569	2.2265
146.31	2.55359	131.76	2.29964					124.509	2.17309
128.928	2.25022	123.275	2.15155					135	2.35619
138.122	2.41068	158.962	2.77441					129.806	2.26554
108.435	1.89255	117.553	2.05169					165.069	2.881
147.095	2.56729	130.073	2.2702					15.945	0.278293
104.744	1.82813	133.152	2.32394					41.878	0.730908
107.354	1.87368	168.69	2.94419					123.69	2.1588
152.928	2.66909	122.905	2.1451					137.49	2.39965
136.273	2.37841	152.86	2.66791					33.69	0.588001
127.875	2.23184	153.435	2.67794					126.027	2.19958
130.815	2.28315	151.699	2.64764					141.34	2.46685
105.945	1.84909	136.71	2.38604					116.565	2.03444
130.675	2.28071	134.326	2.34443					146.31	2.55359
136.081	2.37506	153.435	2.67794					73.496	1.28275
96.34	1.68145	56.077	0.978727					71.565	1.24904
119.055	2.0779	106.699	1.86225					98.616	1.72117
116.565	2.03444	159.864	2.79015					128.66	2.24554
130.815	2.28315	157.38	2.7468					103.627	1.80863
129.472	2.25971	139.467	2.43416					93.013	1.62338
157.964	2.75699	81.573	1.42372					98.915	1.72639
97.125	1.69515	128.047	2.23484					106.26	1.85459
125.134	2.184	130.03	2.26945					129.289	2.25652
130.03	2.26945	142.125	2.48055					165.069	2.881
130.675	2.28071	94.538	1.65					72.553	1.26629
79.992	1.39612	148.736	2.59593					133.603	2.33181
105.945	1.84909	116.98	2.04168					138.366	2.41494
97.125	1.69515	112.479	1.96313					126.87	2.2143
149.036	2.60117	121.921	2.12792					18.435	0.321751
141.116	2.46294	143.13	2.49809					106.39	1.85685
106.699	1.86225	28.301	0.493945					82.875	1.44644
126.304	2.20442	74.055	1.2925					96.34	1.68145
102.995	1.7976	167.196	2.91812					45	0.785397
130.972	2.28589	154.885	2.70325					76.43	1.33395
17.103	0.298503	5.44	0.0949458					109.654	1.91382
145.408	2.53785	124.992	2.18152					110.898	1.93553
25.201	0.43984	68.199	1.1903					107.103	1.8693
164.476	2.87065	22.62	0.394793					70.974	1.23873
107.103	1.8693	95.528	1.66728					98.13	1.71269
141.71	2.4733	81.87	1.4289					127.569	2.2265
128.884	2.24945	149.036	2.60117					107.354	1.87368
101.976	1.77982	40.872	0.71335					142.125	2.48055
156.801	2.73669	132.51	2.31273					141.34	2.46685
144.462	2.52134	34.695	0.605541					99.462	1.73594
145.491	2.53929	101.31	1.76819					100.62	1.75615
128.367	2.24042	120.256	2.09886					78.69	1.3734
111.251	1.94169	137.643	2.40232					126.027	2.19958
135	2.35619	122.005	2.12939					98.616	1.72117
139.667	2.43765	148.736	2.59593					78.232	1.3654
136.169	2.3766	144.462	2.52134					115.017	2.00742
147.095	2.56729	144.462	2.52134					104.036	1.81577
135	2.35619	20.225	0.352993					133.831	2.33579
151.26	2.63998	115.346	2.01317					117.897	2.05769
37.304	0.651077	128.928	2.25022					149.036	2.60117
163.811	2.85904	156.571	2.73268					115.201	2.01064
141.71	2.4733	149.3	2.60577					122.905	2.1451
95.618	1.66885	111.251	1.94169					57.381	1.00149
171.511	2.99343	141.34	2.46685					113.962	1.98901
132.797	2.31774	174.806	3.05094					110.556	1.92956
82.569	1.4411							111.371	1.94379
83.211	1.4523							12.2	0.21293
138.468	2.41672							80.538	1.40565
145.923	2.54683							78.69	1.3734
131.496	2.29504							97.595	1.70335
105.524	1.84174							102.095	1.78189
164.476	2.87065							66.501	1.16066
112.036	1.9554							60.255	1.05165
158.962	2.77441							139.844	2.44074
55.713	0.972374							70.56	1.2315
70.907	1.23756							136.042	2.37438
145.305	2.53605							119.745	2.08994
123.69	2.1588							105.524	1.84174
122.471	2.13752							132.709	2.31621
150.018	2.61831							106.26	1.85459
98.427	1.71787							167.735	2.92753
73.61	1.28474							98.616	1.72117
145.305	2.53605							35.789	0.624635
132.614	2.31455							131.987	2.30361
163.301	2.85014							98.326	1.71611
75.069	1.3102							17.103	0.298503
143.807	2.5099							153.435	2.67794
142.815	2.49259							110.556	1.92956
133.755	2.33446							142.595	2.48875
112.989	1.97203							119.745	2.08994
38.66	0.674744							127.405	2.22363
115.641	2.01831							127.875	2.23184
165.53	2.88904							133.995	2.33865
168.44	2.93983							113.199	1.97569
119.055	2.0779							101.31	1.76819
127.235	2.22067							117.897	2.05769
143.427	2.50327							77.196	1.34732
72.897	1.27229							111.448	1.94513
165.964	2.89662							132.614	2.31455
151.189	2.63874							109.654	1.91382
6.442	0.112434							72.759	1.26988
127.569	2.2265							123.024	2.14717
138.122	2.41068							154.654	2.69922
157.166	2.74306							131.634	2.29744
105.945	1.84909							165.174	2.88283
97.595	1.70335							102.095	1.78189
151.557	2.64517							120.069	2.0956
124.824	2.17859							97.907	1.7088
68.749	1.1999							120.466	2.10253
176.532	3.08106							119.476	2.08525
12.095	0.211097							142.595	2.48875
								106.39	1.85685
								166.239	2.90142
								71.565	1.24904
								83.928	1.46482
								71.03	1.23971
								136.273	2.37841
								118.61	2.07013
								78.366	1.36774
								130.486	2.27741
								67.166	1.17227
								53.746	0.938044
								119.249	2.08129
								31.43	0.548557
								70.56	1.2315
								123.69	2.1588
								6.843	0.119433
								153.435	2.67794
								132.51	2.31273
								122.005	2.12939
								115.201	2.01064
								102.095	1.78189
								72.897	1.27229
								122.905	2.1451
								92.793	1.61954
								107.879	1.88284
								81.027	1.41419
								84.053	1.467
								144.162	2.5161
								139.899	2.4417
								123.69	2.1588
								68.199	1.1903
								122.276	2.13412
								42.274	0.73782
								142.125	2.48055
								63.435	1.10715
								76.373	1.33296
								62.85	1.09694
								110.225	1.92379
								115.463	2.01521
								38.367	0.66963
								104.036	1.81577
								56.821	0.991713
								96.953	1.69215
								105.255	1.83704
								78.366	1.36774
								114.775	2.0032
								102.529	1.78947
								163.009	2.84504
								108.435	1.89255
								150.945	2.63449
								97.667	1.70461
								28.811	0.502846
								108.435	1.89255
								105.945	1.84909
								131.009	2.28654
								152.526	2.66208
								126.573	2.20911
								70.346	1.22777
								29.578	0.516233
								105.642	1.8438
								98.366	1.71681
								169.114	2.95159
								147.529	2.57486
								167.905	2.93049
								70.201	1.22524
								102.995	1.7976
								97.765	1.70632
								21.038	0.367182
								68.199	1.1903
								100.305	1.75065
								81.87	1.4289
								45	0.785397
								128.367	2.24042
								52.306	0.912911
								96.483	1.68394
								99.039	1.72856
								117.216	2.0458
								147.995	2.583
								100.305	1.75065
								140.194	2.44684
								56.31	0.982794
								68.199	1.1903
								67.751	1.18248
								79.114	1.3808
								70.71	1.23412
								23.199	0.404899
								75.069	1.3102
								135	2.35619
								72.897	1.27229
								112.166	1.95766
								137.045	2.39188
								140.194	2.44684
								155.772	2.71873
								133.877	2.33659
								49.399	0.862174
								100.62	1.75615
								96.582	1.68567
								67.166	1.17227
								39.806	0.694745
								66.801	1.1659
								145.62	2.54155
								111.038	1.93798
								110.556	1.92956
								108.435	1.89255
								38.157	0.665965
								76.759	1.3397
								124.509	2.17309
								124.695	2.17634
								124.695	2.17634
								168.69	2.94419
								158.199	2.76109
								164.745	2.87534

## Sheet: Fig. 2B
	Days
	NPA	NPAI
	43	128
	51	138
	57	140
	60	173
	65	184
	71	185
	77	241
	82	244
	82	286
	90	300
	91	303
	94	544
	96
	103
	105
	108
	108
	110

## Sheet: Fig. 2D
	Oncostreams Area (%)
	NPA	NPAI
	0.847422	0
	0.345274	7.0538
	3.33201	0
	19.2339	3.2502
	6.05303	0
	0	0
	23.1159	0
	75.9545	0.181527
	18.0763	0.199716
	20.3983
	0
	15.9491

## Sheet: Fig. 2E
SB NPA		SB NPAI
Ferret Angle degrees	Ferret Angle radians	Ferret Angle degrees	Ferret Angle radians
29.982	0.523019	40.101	0.69954
153.435	2.67659	160.56	2.80088
22.249	0.388121	128.66	2.2444
27.525	0.480158	32.276	0.563037
32.735	0.571044	107.103	1.86835
58.299	1.01699	50.906	0.888027
74.827	1.30532	15.255	0.266115
30.411	0.530503	108.435	1.89159
29.745	0.518885	42.51	0.741563
40.101	0.69954	47.862	0.834926
23.962	0.418004	171.87	2.99818
31.43	0.548279	154.231	2.69047
20.323	0.354523	58.392	1.01862
16.504	0.287903	109.179	1.90457
31.218	0.544581	138.24	2.41152
6.34	0.110598	36.703	0.640263
11.689	0.203908	49.086	0.856278
15.751	0.274767	122.619	2.13902
31.43	0.548279	121.608	2.12138
16.39	0.285914	108.435	1.89159
23.806	0.415282	46.637	0.813557
154.983	2.70359	120.964	2.11015
22.479	0.392134	163.94	2.85984
43.919	0.766143	145.305	2.53477
43.363	0.756443	163.61	2.85409
23.499	0.409927	42.797	0.74657
29.11	0.507808	163.301	2.8487
53.13	0.926823	126.254	2.20243
77.735	1.35604	155.376	2.71045
164.578	2.87097	144.638	2.52313
3.122	0.0544616	120.256	2.0978
29.592	0.516216	147.265	2.56896
55.528	0.968655	39.094	0.681973
109.654	1.91285	82.405	1.43751
22.306	0.389116	59.349	1.03531
25.56	0.44588	149.3	2.60446
147.653	2.57572	22.38	0.390407
30.579	0.533434	102.804	1.79336
23.575	0.411253	142.431	2.48463
29.539	0.515291	110.225	1.92281
50.599	0.882671	104.3	1.81946
33.69	0.587703	85.84	1.49743
25.942	0.452544	162.897	2.84165
24.842	0.433355	74.055	1.29185
42.879	0.748	18.435	0.321588
47.291	0.824965	64.799	1.13038
51.71	0.902052	106.26	1.85365
22.38	0.390407	120.964	2.11015
129.289	2.25537	131.186	2.28847
63.435	1.10659	136.469	2.38063
50.906	0.888027	99.211	1.73068
22.834	0.398326	144.782	2.52564
67.38	1.17541	124.992	2.18042
75.964	1.32515	15.642	0.272866
105.611	1.84233	83.83	1.46237
75.069	1.30954	66.371	1.15781
177.114	3.08966	37.235	0.649544
47.603	0.830408	80.538	1.40494
64.799	1.13038	106.504	1.8579
131.987	2.30244	159.146	2.77621
42.709	0.745035	115.201	2.00962
56.023	0.97729	104.657	1.82568
18.925	0.330136	143.973	2.51153
60.642	1.05787	173.48	3.02626
5.194	0.0906064	109.44	1.90912
132.51	2.31156	127.405	2.22251
49.236	0.858895	147.724	2.57696
61.699	1.0763	15.524	0.270808
30.964	0.54015	122.735	2.14104
77.471	1.35144	122.735	2.14104
55.491	0.96801	18.435	0.321588
45	0.785	80.789	1.40932
36.327	0.633704	157.38	2.74541
10.204	0.178003	112.989	1.97103
37.694	0.657551	118.61	2.06909
30.399	0.530294	151.189	2.63741
128.29	2.23795	111.251	1.94071
30.867	0.538458	112.989	1.97103
42.138	0.735074	143.13	2.49682
6.843	0.119372	95.194	1.66061
21.644	0.377568	13.241	0.230982
174.898	3.051	161.565	2.81841
35.942	0.626988	120.466	2.10146
35.538	0.619941	156.801	2.73531
177.839	3.1023	122.005	2.12831
37.304	0.650748	65.695	1.14601
39.668	0.691986	110.556	1.92859
125.433	2.18811	104.036	1.81485
14.036	0.24485	143.746	2.50757
80.789	1.40932	96.71	1.68705
60.751	1.05977	78.69	1.3727
27.699	0.483194	37.875	0.660708
45	0.785	162.646	2.83727
22.249	0.388121	51.009	0.889824
77.471	1.35144	54.462	0.950059
70.017	1.22141	96.34	1.6806
23.839	0.415858	126.384	2.2047
79.439	1.38577	68.962	1.203
41.532	0.724503	122.829	2.14268
27.719	0.483543	104.744	1.8272
47.49	0.828437	169.695	2.96024
25.887	0.451584	56.706	0.989205
25.115	0.438117	112.249	1.95812
131.186	2.28847	18.435	0.321588
56.31	0.982297	82.147	1.43301
9.273	0.161762	120.964	2.11015
22.38	0.390407	67.521	1.17787
49.086	0.856278	28.072	0.4897
57.995	1.01169	172.694	3.01255
55.784	0.973121	20.225	0.352814
69.905	1.21945	110.283	1.92383
28.926	0.504598	81.027	1.41347
78.69	1.3727	28.072	0.4897
40.601	0.708262	123.024	2.14609
48.576	0.847381	53.616	0.935301
82.875	1.44571	132.274	2.30745
26.565	0.463412	59.931	1.04546
117.951	2.05759	78.232	1.36471
46.848	0.817237	149.744	2.6122
109.179	1.90457	67.249	1.17312
76.43	1.33328	65.556	1.14359
55.84	0.974098	100.62	1.75526
143.973	2.51153	54.782	0.955642
9.211	0.160681	100.886	1.7599
51.009	0.889824	40.365	0.704145
29.055	0.506848	46.736	0.815284
36.87	0.643177	55.491	0.96801
28.301	0.493695	127.569	2.22537
67.834	1.18333	109.44	1.90912
41.76	0.72848	145.176	2.53251
35.77	0.623988	72.35	1.26211
37.626	0.656365	68.199	1.18969
39.289	0.685375	50.194	0.875606
45	0.785	120.466	2.10146
35.395	0.617446	102.095	1.78099
39.806	0.694394	10.008	0.174584
159.444	2.78141	116.565	2.03341
12.724	0.221963	68.749	1.19929
35.707	0.622889	4.514	0.0787442
27.699	0.483194	40.236	0.701895
46.397	0.80937	132.709	2.31503
40.006	0.697882	140.194	2.44561
25.796	0.449997	102.804	1.79336
36.469	0.636181	101.889	1.7774
45	0.785	59.421	1.03657
150.751	2.62977	32.905	0.574009
143.13	2.49682	70.017	1.22141
37.158	0.648201	132.274	2.30745
28.179	0.491567	47.726	0.832554
41.82	0.729527	121.504	2.11957
53.13	0.926823	60.945	1.06315
35.538	0.619941	64.983	1.13359
143.13	2.49682	21.251	0.370712
39.806	0.694394	17.526	0.305731
29.745	0.518885	69.59	1.21396
33.69	0.587703	107.038	1.86722
170.134	2.96789	144.782	2.52564
21.038	0.366996	110.854	1.93379
62.241	1.08576	15.524	0.270808
12.68	0.221196	59.744	1.0422
48.122	0.839462	133.264	2.32472
47.69	0.831926	128.66	2.2444
165.069	2.87954	162.646	2.83727
111.038	1.937	57.724	1.00696
24.905	0.434454	101.976	1.77891
25.56	0.44588	53.13	0.926823
47.203	0.82343	98.746	1.72257
158.552	2.76585	115.201	2.00962
10.176	0.177515	56.31	0.982297
32.574	0.568235	120.964	2.11015
51.009	0.889824	33.024	0.576085
21.251	0.370712	63.435	1.10659
49.054	0.85572	81.431	1.42052
25.463	0.444188	162.474	2.83427
37.235	0.649544	100.62	1.75526
21.801	0.380306	72.408	1.26312
68.962	1.203	82.147	1.43301
18.435	0.321588	112.166	1.95667
49.635	0.865855	43.452	0.757996
18.104	0.315814	129.401	2.25733
29.899	0.521571	53.13	0.926823
116.565	2.03341	145.222	2.53332
108.622	1.89485	106.39	1.85591
19.904	0.347214	76.759	1.33902
36.027	0.628471	146.31	2.5523
20.002	0.348924	73.811	1.28759
38.991	0.680176	162.072	2.82726
54.162	0.944826	108.435	1.89159
32.905	0.574009	29.745	0.518885
68.369	1.19266	112.932	1.97004
23.356	0.407432	85.764	1.49611
62.475	1.08984	104.931	1.83046
26.906	0.46936	56.31	0.982297
38.66	0.674402	64.359	1.12271
59.421	1.03657	18.778	0.327572
26.565	0.463412	62.526	1.09073
17.796	0.310441	61.928	1.0803
36.469	0.636181	106.39	1.85591
41.73	0.727957	160.974	2.8081
71.565	1.24841	79.592	1.38844
36.747	0.641031	97.125	1.69429
21.801	0.380306	105.255	1.83612
41.009	0.715379	40.914	0.713722
141.009	2.45982	119.358	2.08213
39.668	0.691986	15.255	0.266115
34.216	0.596879	116.565	2.03341
55.561	0.969231	141.843	2.47437
45	0.785	56.31	0.982297
37.648	0.656748	61.928	1.0803
56.31	0.982297	120.069	2.09454
50.906	0.888027	127.569	2.22537
32.905	0.574009	80.538	1.40494
19.29	0.336503	100.008	1.74458
31.43	0.548279	120.964	2.11015
17.103	0.298352	41.987	0.73244
21.251	0.370712	126.254	2.20243
174.472	3.04357	163.61	2.85409
158.629	2.76719	107.879	1.88189
36.87	0.643177	61.699	1.0763
104.036	1.81485	115.346	2.01215
46.975	0.819453	70.145	1.22364
56.976	0.993915	112.834	1.96833
61.39	1.07091	11.689	0.203908
128.157	2.23563	82.569	1.44037
162.646	2.83727	118.811	2.07259
23.334	0.407049	25.017	0.436408
55.176	0.962515	38.66	0.674402
43.152	0.752763	117.324	2.04665
21.801	0.380306	34.38	0.59974
170.538	2.97494	121.218	2.11458
18.435	0.321588	169.992	2.96542
40.101	0.69954	105.945	1.84815
47.121	0.822	83.797	1.46179
10.437	0.182068	114.59	1.99896
13.465	0.234889	165.964	2.89515
107.526	1.87573	109.44	1.90912
41.73	0.727957	153.435	2.67659
36.384	0.634699	19.44	0.33912
175.236	3.05689	113.199	1.97469
77.005	1.34331	119.745	2.08889
39.401	0.687329	27.897	0.486648
163.355	2.84964	110.225	1.92281
126.87	2.21318	32.276	0.563037
37.569	0.65537	42.709	0.745035
51.072	0.890923	48.013	0.83756
42.51	0.741563	160.71	2.8035
74.578	1.30097	157.62	2.74959
159.677	2.78548	26.565	0.463412
14.47	0.252421	106.26	1.85365
78.486	1.36914	62.56	1.09132
46.005	0.802532	83.157	1.45063
173.884	3.03331	67.62	1.17959
52.125	0.909292	62.241	1.08576
94.764	1.65311	120.256	2.0978
59.036	1.02985	6.911	0.120559
29.427	0.513338	174.094	3.03697
25.346	0.442147	112.011	1.95397
53.13	0.926823	14.036	0.24485
129.92	2.26638	117.897	2.05665
23.199	0.404694	30.256	0.527799
26.565	0.463412	69.146	1.20621
48.691	0.849387	109.654	1.91285
63.435	1.10659	65.095	1.13555
53.13	0.926823	79.114	1.3801
21.161	0.369142	112.306	1.95912
33.341	0.581615	144.462	2.52006
159.444	2.78141	74.407	1.29799
28.301	0.493695	119.745	2.08889
34.695	0.605235	158.962	2.773
32.196	0.561641	75.256	1.3128
19.799	0.345383	142.696	2.48925
32.152	0.560874	70.56	1.23088
60.255	1.05112	42.274	0.737446
15.35	0.267772	158.552	2.76585
50.856	0.887155	66.801	1.16531
10.008	0.174584	131.424	2.29262
30.579	0.533434	57.381	1.00098
7.765	0.135456	122.735	2.14104
82.875	1.44571	107.354	1.87273
22.109	0.385679	115.346	2.01215
39.256	0.684799	98.13	1.71182
98.531	1.71882	162.646	2.83727
31.866	0.555885	107.354	1.87273
60.164	1.04953	58.276	1.01659
43.781	0.763735	55.305	0.964765
168.366	2.93705	49.086	0.856278
9.462	0.165059	133.152	2.32276
165.53	2.88758	21.251	0.370712
29.358	0.512134	66.501	1.16007
173.66	3.0294	109.654	1.91285
29.055	0.506848	105.945	1.84815
24.444	0.426412	110.225	1.92281
3.289	0.0573748	29.476	0.514192
172.405	3.00751	100.62	1.75526
118.072	2.0597	83.83	1.46237
169.875	2.96338	71.565	1.24841
21.038	0.366996	138.576	2.41738
144.162	2.51483	104.621	1.82506
40.236	0.701895	57.995	1.01169
175.914	3.06872	19.654	0.342853
49.899	0.87046	128.991	2.25018
59.621	1.04006	73.74	1.28635
64.799	1.13038	142.431	2.48463
21.038	0.366996	104.931	1.83046
25.241	0.440315	104.036	1.81485
43.452	0.757996	45	0.785
9.819	0.171287	126.87	2.21318
12.031	0.209874	93.417	1.62961
69.905	1.21945	108.435	1.89159
41.987	0.73244	146.31	2.5523
35.676	0.622348	50.528	0.881433
28.301	0.493695	56.31	0.982297
24.702	0.430913	51.71	0.902052
112.932	1.97004	60.255	1.05112
83.333	1.4537	69.146	1.20621
2.726	0.0475536	111.571	1.94629
36.941	0.644415	143.616	2.5053
34.902	0.608846	165.964	2.89515
16.699	0.291305	127.147	2.21801
34.216	0.596879	38.66	0.674402
30.256	0.527799	57.265	0.998956
54.782	0.955642	124.38	2.16974
50.659	0.883718	68.749	1.19929
8.637	0.150668	122.905	2.14401
14.47	0.252421	77.661	1.35475
8.13	0.141823	115.821	2.02043
8.973	0.156529	33.69	0.587703
52.028	0.9076	158.629	2.76719
35.311	0.615981	103.241	1.80098
25.346	0.442147	123.111	2.1476
24.102	0.420446	61.928	1.0803
68.477	1.19454	132.51	2.31156
21.251	0.370712	151.699	2.6463
19.885	0.346883	173.991	3.03518
46.909	0.818301	110.225	1.92281
39.094	0.681973	51.009	0.889824
33.147	0.578231	108.435	1.89159
96.911	1.69056	84.806	1.47939
18.435	0.321588	157.62	2.74959
20.136	0.351261	123.69	2.1577
29.745	0.518885	111.251	1.94071
25.71	0.448497	168.232	2.93471
27.229	0.474995	80.134	1.39789
47.291	0.824965	60.642	1.05787
19.026	0.331898	156.251	2.72571
71.565	1.24841	21.801	0.380306
108.435	1.89159	51.34	0.895598
4.399	0.0767381	76.866	1.34088
50.44	0.879898	36.384	0.634699
73.034	1.27404	35.134	0.612893
19.654	0.342853	126.87	2.21318
105.255	1.83612	121.608	2.12138
27.474	0.479269	38.66	0.674402
24.228	0.422644	102.804	1.79336
30.964	0.54015	108.435	1.89159
42.274	0.737446	152.447	2.65935
68.682	1.19812	128.66	2.2444
44.119	0.769631	39.806	0.694394
48.652	0.848707	71.565	1.24841
41.76	0.72848	121.866	2.12588
25.641	0.447293	124.509	2.17199
62.526	1.09073	119.055	2.07685
83.066	1.44904	60.524	1.05581
17.354	0.302731	100.008	1.74458
47.534	0.829204	109.573	1.91144
69.146	1.20621	36.87	0.643177
35.272	0.6153	102.529	1.78856
21.251	0.370712	118.072	2.0597
47.353	0.826047	70.71	1.2335
41.76	0.72848	102.529	1.78856
6.754	0.11782	165.964	2.89515
68.199	1.18969	126.254	2.20243
39.806	0.694394	80.91	1.41143
40.426	0.705209	114.341	1.99462
33.69	0.587703	105.524	1.84081
35.538	0.619941	114.775	2.00219
29.745	0.518885	36.254	0.632431
19.926	0.347598	117.897	2.05665
70.907	1.23693	53.13	0.926823
54.752	0.955118	161.565	2.81841
36.327	0.633704	173.29	3.02295
24.444	0.426412	80.134	1.39789
34.38	0.59974	144.462	2.52006
39.289	0.685375	139.399	2.43174
21.251	0.370712	70.56	1.23088
103.627	1.80772	108.435	1.89159
76.759	1.33902	153.435	2.67659
53.973	0.941529	132.274	2.30745
19.573	0.34144	18.435	0.321588
53.448	0.932371	132.274	2.30745
33.111	0.577603	121.608	2.12138
23.629	0.412195	32.005	0.558309
47.337	0.825768	60.642	1.05787
41.186	0.718467	106.26	1.85365
50.906	0.888027	49.764	0.868105
33.69	0.587703	113.749	1.98429
33.69	0.587703	157.964	2.75559
177.663	3.09923	65.854	1.14879
38.66	0.674402	120.256	2.0978
68.629	1.19719	55.305	0.964765
50.711	0.884625	34.695	0.605235
56.31	0.982297	112.989	1.97103
73.142	1.27592	46.123	0.80459
78.69	1.3727	55.008	0.959584
83.884	1.46331	81.254	1.41743
32.005	0.558309	168.69	2.9427
21.448	0.374148	75.069	1.30954
66.801	1.16531	103.496	1.80543
33.179	0.578789	98.13	1.71182
58.57	1.02172	100.62	1.75526
126.254	2.20243	108.435	1.89159
128.991	2.25018	25.201	0.439617
43.727	0.762793	119.745	2.08889
21.801	0.380306	164.745	2.87389
37.972	0.6624	52.125	0.909292
92.726	1.61755	167.471	2.92144
38.991	0.680176	101.31	1.7673
55.408	0.966562	78.69	1.3727
59.036	1.02985	166.759	2.90902
59.744	1.0422	100.784	1.75812
56.31	0.982297	17.354	0.302731
35.538	0.619941	38.66	0.674402
122.735	2.14104	106.928	1.8653
14.931	0.260463	30.964	0.54015
51.981	0.90678	163.072	2.8447
67.543	1.17825	147.724	2.57696
50.389	0.879008	20.225	0.352814
37.694	0.657551	146.31	2.5523
41.186	0.718467	109.44	1.90912
43.363	0.756443	21.801	0.380306
13.241	0.230982	33.111	0.577603
32.619	0.56902	69.444	1.21141
49.686	0.866745	152.103	2.65335
39.806	0.694394	107.745	1.87955
57.529	1.00356	126.87	2.21318
49.764	0.868105	107.819	1.88084
128.29	2.23795	173.211	3.02157
17.354	0.302731	128.418	2.24018
36.254	0.632431	56.889	0.992397
53.13	0.926823	57.265	0.998956
41.186	0.718467	126.87	2.21318
32.471	0.566439	153.435	2.67659
32.735	0.571044	104.036	1.81485
50.194	0.875606	70.71	1.2335
45	0.785	21.251	0.370712
116.147	2.02612	71.565	1.24841
37.954	0.662086	158.199	2.75969
32.829	0.572684	50.194	0.875606
97.765	1.70546	41.186	0.718467
41.532	0.724503	116.565	2.03341
19.654	0.342853	53.531	0.933819
167.196	2.91664	57.529	1.00356
71.565	1.24841	72.646	1.26727
27.711	0.483403	101.889	1.7774
55.491	0.96801	131.186	2.28847
130.292	2.27287	165.379	2.88494
167.735	2.92604	114.775	2.00219
38.29	0.667948	164.055	2.86185
55.305	0.964765	119.358	2.08213
76.608	1.33638	47.911	0.835781
104.534	1.82354	164.476	2.86919
45	0.785	112.38	1.96041
162.759	2.83924	146.31	2.5523
12.529	0.218561	15.255	0.266115
69.503	1.21244	103.671	1.80848
43.363	0.756443	104.036	1.81485
59.534	1.03854	36.87	0.643177
81.254	1.41743	29.358	0.512134
10.784	0.188121	62.354	1.08773
48.366	0.843718	69.146	1.20621
22.834	0.398326	157.249	2.74312
67.751	1.18188	21.801	0.380306
101.768	1.77529	79.216	1.38188
140.711	2.45463	167.735	2.92604
122.905	2.14401	106.699	1.8613
4.399	0.0767381	65.225	1.13781
69.444	1.21141	165.069	2.87954
60.751	1.05977	43.264	0.754716
44.484	0.775999	120.256	2.0978
62.103	1.08335	67.62	1.17959
149.744	2.6122	68.962	1.203
52.125	0.909292	171.027	2.98347
143.531	2.50382	30.579	0.533434
40.236	0.701895	37.569	0.65537
52.549	0.916688	108.435	1.89159
43.506	0.758938	142.431	2.48463
31.931	0.557019	67.166	1.17167
49.97	0.871699	65.376	1.14045
132.709	2.31503	112.38	1.96041
144.689	2.52402	70.71	1.2335
156.801	2.73531	139.399	2.43174
27.897	0.486648	42.709	0.745035
169.796	2.962	55.008	0.959584
153.435	2.67659	53.13	0.926823
43.995	0.767468	63.435	1.10659
7.306	0.127449	68.459	1.19423
129.094	2.25197	150.524	2.62581
95.856	1.67215	112.751	1.96688
41.186	0.718467	127.569	2.22537
26.565	0.463412	110.225	1.92281
128.468	2.24105	46.169	0.805393
71.565	1.24841	161.114	2.81054
30.964	0.54015	27.121	0.473111
136.548	2.382	148.392	2.58862
105.422	1.83903	34.509	0.60199
132.797	2.31657	171.87	2.99818
10.305	0.179765	29.055	0.506848
148.57	2.59172	109.747	1.91448
8.746	0.152569	74.745	1.30389
17.354	0.302731	61.928	1.0803
145.176	2.53251	69.444	1.21141
133.152	2.32276	107.354	1.87273
156.125	2.72351	74.745	1.30389
36.457	0.635972	102.265	1.78396
159.677	2.78548	142.595	2.48749
142.431	2.48463	129.806	2.26439
28.926	0.504598	133.025	2.32055
16.39	0.285914	50.906	0.888027
31.608	0.551384	158.962	2.773
24.692	0.430738	130.03	2.2683
23.629	0.412195	100.305	1.74977
19.654	0.342853	71.565	1.24841
35.972	0.627512	125.218	2.18436
40.101	0.69954	37.569	0.65537
33.024	0.576085	126.027	2.19847
62.354	1.08773	55.008	0.959584
41.987	0.73244	103.241	1.80098
49.399	0.861738	107.354	1.87273
168.056	2.93164	33.69	0.587703
56.31	0.982297	147.995	2.58169
32.005	0.558309	11.31	0.197297
75.069	1.30954	106.39	1.85591
54.162	0.944826	143.13	2.49682
32.829	0.572684	75.964	1.32515
6.459	0.112674	104.036	1.81485
128.853	2.24777	14.036	0.24485
52.907	0.922933	59.744	1.0422
42.879	0.748	128.991	2.25018
98.13	1.71182	30.964	0.54015
86.73	1.51296	164.249	2.86523
142.125	2.47929	153.435	2.67659
11.802	0.205879	130.236	2.27189
10.491	0.18301	156.501	2.73007
155.854	2.71879	109.29	1.9065
159.146	2.77621	102.529	1.78856
52.595	0.917491	145.713	2.54188
163.61	2.85409	106.39	1.85591
153.435	2.67659	55.408	0.966562
44.119	0.769631	57.995	1.01169
110.556	1.92859	110.225	1.92281
49.821	0.8691	33.69	0.587703
28.811	0.502592	63.435	1.10659
18.435	0.321588	77.471	1.35144
27.646	0.482269	95.44	1.6649
19.29	0.336503	28.072	0.4897
130.236	2.27189	116.565	2.03341
140.528	2.45143	60.068	1.04785
127.569	2.22537	159.775	2.78719
124.216	2.16688	123.69	2.1577
147.529	2.57356	38.157	0.665628
22.011	0.38397	104.744	1.8272
75.466	1.31646	142.815	2.49133
100.491	1.75301	159.444	2.78141
42.51	0.741563	102.804	1.79336
121.608	2.12138	130.601	2.27826
25.017	0.436408	26.565	0.463412
158.962	2.773	14.036	0.24485
72.35	1.26211	171.027	2.98347
12.265	0.213956	139.708	2.43713
137.203	2.39343	23.962	0.418004
133.264	2.32472	69.905	1.21945
40.365	0.704145	116.565	2.03341
64.722	1.12904	47.49	0.828437
51.34	0.895598	56.31	0.982297
26.565	0.463412	126.674	2.20976
15.945	0.278152	104.931	1.83046
120.964	2.11015	72.031	1.25654
166.759	2.90902	73.301	1.2787
66.801	1.16531	35.218	0.614358
103.496	1.80543	169.695	2.96024
42.357	0.738894	112.479	1.96213
81.119	1.41508	101.689	1.77391
127.405	2.22251	142.431	2.48463
29.745	0.518885	110.323	1.92452
133.152	2.32276	61.189	1.06741
68.199	1.18969	108.435	1.89159
24.624	0.429552	77.005	1.34331
65.772	1.14736	61.113	1.06608
80.311	1.40098	166.504	2.90457
5.492	0.0958049	107.241	1.87076
172.875	3.01571	171.87	2.99818
80.538	1.40494	94.764	1.65311
54.345	0.948018	98.881	1.72492
21.801	0.380306	24.624	0.429552
98.746	1.72257	18.435	0.321588
100.62	1.75526	30.964	0.54015
68.552	1.19585	54.246	0.946291
54.162	0.944826	125.538	2.18994
60.719	1.05921	118.443	2.06617
17.65	0.307894	38.66	0.674402
65.556	1.14359	162.897	2.84165
59.534	1.03854	119.745	2.08889
100.305	1.74977	128.884	2.24831
60.396	1.05357	39.289	0.685375
69.146	1.20621	138.366	2.41372
9.09	0.15857	108.435	1.89159
80.311	1.40098	63.435	1.10659
74.624	1.30177	18.435	0.321588
29.982	0.523019	35.538	0.619941
41.186	0.718467	109.537	1.91081
40.601	0.708262	22.38	0.390407
42.614	0.743378	118.072	2.0597
142.595	2.48749	101.31	1.7673
40.732	0.710547	116.565	2.03341
71.565	1.24841	100.954	1.76109
22.38	0.390407	146.31	2.5523
42.614	0.743378	47.291	0.824965
122.196	2.13164	142.125	2.47929
45	0.785	33.69	0.587703
82.147	1.43301	100.784	1.75812
76.608	1.33638	106.39	1.85591
25.463	0.444188	63.435	1.10659
73.856	1.28838	60.255	1.05112
129.369	2.25677	57.529	1.00356
46.848	0.817237	102.265	1.78396
67.751	1.18188	27.553	0.480647
129.806	2.26439	142.595	2.48749
41.82	0.729527	85.03	1.4833
47.49	0.828437	35.311	0.615981
39.806	0.694394	94.899	1.65546
54.462	0.950059	121.43	2.11828
147.724	2.57696	75.069	1.30954
41.424	0.722619	163.74	2.85635
39.472	0.688567	156.975	2.73834
49.728	0.867477	110.556	1.92859
24.146	0.421214	68.199	1.18969
9.728	0.1697	161.565	2.81841
36.87	0.643177	171.254	2.98743
45	0.785	123.69	2.1577
39.472	0.688567	116.565	2.03341
93.814	1.63653	125.134	2.18289
164.055	2.86185	78.232	1.36471
49.574	0.864791	100.008	1.74458
35.838	0.625174	104.931	1.83046
146.31	2.5523	103.392	1.80362
16.928	0.2953	105.945	1.84815
60.751	1.05977	48.991	0.854621
57.095	0.995991	6.582	0.114819
52.431	0.91463	71.2	1.24204
64.983	1.13359	169.695	2.96024
14.621	0.255055	66.251	1.15571
81.254	1.41743	82.875	1.44571
17.354	0.302731	152.103	2.65335
37.476	0.653748	104.036	1.81485
162.35	2.83211	73.496	1.2821
72.897	1.27165	142.125	2.47929
74.624	1.30177	146.976	2.56391
68.682	1.19812	38.66	0.674402
118.811	2.07259	129.289	2.25537
111.801	1.95031	150.642	2.62787
35.838	0.625174	70.346	1.22715
52.595	0.917491	63.435	1.10659
115.017	2.00641	123.69	2.1577
61.699	1.0763	164.932	2.87715
56.976	0.993915	118.301	2.0637
129.094	2.25197	111.251	1.94071
72.897	1.27165	109.058	1.90246
54.211	0.945681	147.381	2.57098
64.179	1.11957	53.973	0.941529
19.654	0.342853	72.35	1.26211
11.514	0.200855	161.565	2.81841
160.201	2.79462	153.435	2.67659
62.592	1.09188	129.472	2.25857
59.534	1.03854	126.529	2.20723
128.367	2.23929	116.565	2.03341
71.917	1.25455	73.61	1.28409
67.38	1.17541	53.13	0.926823
121.329	2.11652	14.036	0.24485
56.31	0.982297	18.435	0.321588
158.749	2.76929	57.995	1.01169
153.435	2.67659	171.254	2.98743
149.036	2.59985	68.523	1.19535
26.565	0.463412	122.735	2.14104
51.34	0.895598	155.225	2.70781
11.889	0.207397	169.992	2.96542
43.668	0.761764	75.069	1.30954
160.346	2.79715	97.038	1.69277
109.799	1.91538	125.218	2.18436
164.055	2.86185	14.036	0.24485
125.803	2.19456	29.745	0.518885
72.072	1.25726	14.036	0.24485
111.251	1.94071	108.886	1.89946
167.905	2.92901	11.31	0.197297
32.735	0.571044	27.646	0.482269
47.291	0.824965	58.392	1.01862
74.291	1.29597	54.462	0.950059
95.528	1.66643	142.431	2.48463
30.964	0.54015	14.744	0.257201
111.371	1.94281	121.43	2.11828
72.255	1.26045	19.799	0.345383
19.44	0.33912	102.995	1.79669
59.534	1.03854	78.69	1.3727
165.069	2.87954	129.094	2.25197
59.281	1.03412	41.348	0.721293
15.945	0.278152	58.57	1.02172
132.51	2.31156	121.504	2.11957
21.801	0.380306	69.444	1.21141
110.925	1.93503	54.058	0.943012
39.806	0.694394	74.407	1.29799
27.759	0.48424	159.55	2.78326
67.249	1.17312	94.97	1.6567
102.724	1.79196	122.735	2.14104
52.431	0.91463	141.843	2.47437
29.358	0.512134	31.608	0.551384
105.945	1.84815	113.385	1.97794
37.694	0.657551	53.746	0.937569
26.565	0.463412	107.354	1.87273
36.87	0.643177	48.576	0.847381
12.339	0.215247	139.574	2.43479
58.851	1.02662	69.444	1.21141
115.769	2.01953	172.235	3.00454
163.811	2.85759	121.373	2.11728
70.145	1.22364	10.62	0.18526
83.991	1.46518	57.529	1.00356
57.804	1.00836	108.435	1.89159
10.305	0.179765	67.62	1.17959
22.249	0.388121	60.524	1.05581
97.352	1.69825	102.995	1.79669
63.435	1.10659	83.884	1.46331
62.103	1.08335	20.556	0.358588
55.008	0.959584	61.39	1.07091
164.055	2.86185	72.35	1.26211
36.87	0.643177	100.125	1.74663
144.689	2.52402	115.017	2.00641
67.834	1.18333	150.255	2.62112
138.814	2.42153	140.194	2.44561
147.529	2.57356	169.38	2.95474
116.565	2.03341	67.62	1.17959
26.565	0.463412	76.759	1.33902
42.647	0.743953	83.991	1.46518
31.504	0.54957	122.005	2.12831
33.071	0.576905	77.619	1.35402
23.749	0.414288	104.036	1.81485
169.509	2.95699	61.928	1.0803
71.565	1.24841	139.086	2.42628
67.068	1.16996	125.838	2.19517
23.199	0.404694	162.759	2.83924
32.276	0.563037	59.036	1.02985
83.211	1.45157	96.71	1.68705
113.629	1.98219	53.13	0.926823
34.592	0.603438	28.072	0.4897
160.71	2.8035	64.29	1.1215
76.218	1.32958	160.56	2.80088
66.666	1.16295	122.005	2.12831
47.603	0.830408	64.44	1.12412
52.696	0.919252	33.69	0.587703
112.068	1.95496	116.565	2.03341
36.87	0.643177	145.008	2.52958
28.072	0.4897	133.264	2.32472
153.435	2.67659	30.735	0.536155
120.964	2.11015	130.601	2.27826
48.814	0.851533	119.745	2.08889
163.61	2.85409	30.964	0.54015
7.431	0.12963	127.304	2.22075
100.125	1.74663	155.854	2.71879
149.036	2.59985	94.399	1.64674
22.166	0.386674	15.524	0.270808
30.579	0.533434	109.093	1.90307
94.764	1.65311	34.992	0.610416
118.179	2.06157	119.055	2.07685
76.329	1.33152	59.036	1.02985
67.751	1.18188	148.671	2.59348
58.241	1.01598	36.87	0.643177
158.962	2.773	144.162	2.51483
66.297	1.15651	37.569	0.65537
173.884	3.03331	52.496	0.915764
77.471	1.35144	14.036	0.24485
159.444	2.78141	71.075	1.23986
156.801	2.73531	26.565	0.463412
152.526	2.66073	115.769	2.01953
35.538	0.619941	78.111	1.3626
126.87	2.21318	35.538	0.619941
110.556	1.92859	121.608	2.12138
25.115	0.438117	26.565	0.463412
64.799	1.13038	27.553	0.480647
112.932	1.97004	70.346	1.22715
63.435	1.10659	128.991	2.25018
8.973	0.156529	9.462	0.165059
57.995	1.01169	116.565	2.03341
19.44	0.33912	36.254	0.632431
126.027	2.19847	113.629	1.98219
75.466	1.31646	122.347	2.13428
14.744	0.257201	137.862	2.40493
67.751	1.18188	106.189	1.85241
35.838	0.625174	23.629	0.412195
163.706	2.85576	36.87	0.643177
37.405	0.652509	119.745	2.08889
74.358	1.29713	130.236	2.27189
168.408	2.93778	127.569	2.22537
3.504	0.0611253	41.009	0.715379
111.038	1.937	34.695	0.605235
153.435	2.67659	173.418	3.02518
75.256	1.3128	158.199	2.75969
78.024	1.36109	139.128	2.42701
120.466	2.10146	161.565	2.81841
16.699	0.291305	63.97	1.11592
55.62	0.97026	120.466	2.10146
113.385	1.97794	122.276	2.13304
103.134	1.79912	114.624	1.99955
143.746	2.50757	35.838	0.625174
30.579	0.533434	126.027	2.19847
57.426	1.00176	60.376	1.05323
127.569	2.22537	30.964	0.54015
162.474	2.83427	25.346	0.442147
153.159	2.67177	14.036	0.24485
88.21	1.53877	123.69	2.1577
71.03	1.23908	76.504	1.33457
67.218	1.17258	100.491	1.75301
99.866	1.74211	123.69	2.1577
13.392	0.233616	142.431	2.48463
36.254	0.632431	168.69	2.9427
64.359	1.12271	154.983	2.70359
171.027	2.98347	23.629	0.412195
84.56	1.4751	41.987	0.73244
132.797	2.31657	47.49	0.828437
3.945	0.0688183	11.592	0.202216
161.565	2.81841	75.256	1.3128
113.499	1.97993	81.254	1.41743
169.695	2.96024	150.255	2.62112
75.964	1.32515	96.34	1.6806
77.471	1.35144	122.735	2.14104
74.055	1.29185	45	0.785
24.775	0.432186	47.49	0.828437
158.629	2.76719	77.905	1.35901
142.696	2.48925	55.176	0.962515
16.26	0.283647	74.745	1.30389
2.779	0.0484781	70.71	1.2335
146.976	2.56391	166.866	2.91088
161.565	2.81841	109.654	1.91285
19.44	0.33912	21.038	0.366996
159.775	2.78719	25.201	0.439617
66.801	1.16531	111.801	1.95031
129.472	2.25857	8.531	0.148819
147.529	2.57356	64.537	1.12581
158.962	2.773	31.159	0.543551
97.853	1.70699	157.62	2.74959
70.769	1.23453	8.427	0.147004
69.444	1.21141	156.251	2.72571
147.995	2.58169	32.005	0.558309
124.992	2.18042	8.13	0.141823
134.275	2.34235	81.634	1.42406
28.301	0.493695	107.879	1.88189
107.526	1.87573	129.806	2.26439
55.305	0.964765	103.241	1.80098
161.259	2.81307	150.255	2.62112
163.54	2.85286	35.538	0.619941
55.62	0.97026	84.289	1.47037
12.095	0.210991	33.024	0.576085
145.62	2.54026	160.145	2.79364
165.256	2.8828	103.241	1.80098
173.157	3.02063	109.654	1.91285
156.801	2.73531	13.392	0.233616
120.256	2.0978	127.875	2.23071
56.821	0.991211	118.072	2.0597
8.471	0.147772	42.138	0.735074
108.435	1.89159	115.463	2.01419
172.405	3.00751	69.775	1.21719
121.759	2.12402	65.556	1.14359
162.646	2.83727	68.199	1.18969
124.287	2.16812	27.759	0.48424
154.654	2.69785	106.798	1.86303
108.435	1.89159	37.235	0.649544
29.055	0.506848	107.526	1.87573
120.964	2.11015	139.764	2.43811
119.745	2.08889	113.629	1.98219
159.444	2.78141	98.531	1.71882
158.962	2.773	31.608	0.551384
39.806	0.694394	14.931	0.260463
28.301	0.493695	149.534	2.60854
7.595	0.132491	148.671	2.59348
#REF!		21.251	0.370712
		156.038	2.722
		125.538	2.18994
		103.134	1.79912
		109.44	1.90912
		98.13	1.71182
		61.928	1.0803
		132.51	2.31156
		119.055	2.07685
		109.654	1.91285
		39.806	0.694394
		36.87	0.643177
		52.696	0.919252
		20.556	0.358588
		79.046	1.37891
		125.676	2.19235
		105.945	1.84815
		68.199	1.18969
		53.616	0.935301
		75.174	1.31137
		10.305	0.179765
		123.69	2.1577
		80.538	1.40494
		129.289	2.25537
		107.354	1.87273
		145.305	2.53477
		20.556	0.358588
		33.69	0.587703
		119.745	2.08889
		135	2.355
		79.992	1.39542
		115.017	2.00641
		156.161	2.72414
		71.565	1.24841
		142.125	2.47929
		116.565	2.03341
		53.746	0.937569
		158.199	2.75969
		126.529	2.20723
		11.31	0.197297
		95.194	1.66061
		80.538	1.40494
		128.157	2.23563
		53.746	0.937569
		33.69	0.587703
		99.09	1.72857
		70.71	1.2335
		145.784	2.54312
		126.87	2.21318
		172.405	3.00751
		104.036	1.81485
		129.806	2.26439
		147.265	2.56896
		70.821	1.23543
		68.199	1.18969
		126.254	2.20243
		95.194	1.66061
		111.801	1.95031
		43.995	0.767468
		117.897	2.05665
		55.305	0.964765
		123.69	2.1577
		126.327	2.2037
		112.932	1.97004
		28.811	0.502592
		150.524	2.62581
		100.008	1.74458
		42.274	0.737446
		162.121	2.82811
		158.199	2.75969
		116.565	2.03341
		159.864	2.78874
		101.004	1.76196
		113.199	1.97469
		36.87	0.643177
		123.69	2.1577
		53.531	0.933819
		64.537	1.12581
		165.53	2.88758
		34.16	0.595902
		63.435	1.10659
		107.354	1.87273
		147.995	2.58169
		150.642	2.62787
		53.746	0.937569
		81.87	1.42818
		51.34	0.895598
		132.879	2.318
		19.799	0.345383
		171.119	2.98508
		120.256	2.0978
		121.608	2.12138
		168.111	2.9326
		78.69	1.3727
		30.069	0.524537
		37.569	0.65537
		111.038	1.937
		17.354	0.302731
		91.736	1.60028
		7.125	0.124292
		96.71	1.68705
		120.579	2.10343
		152.103	2.65335
		75.964	1.32515
		111.801	1.95031
		167.661	2.92475
		164.055	2.86185
		139.899	2.44046
		33.69	0.587703
		110.225	1.92281
		165.964	2.89515
		77.471	1.35144
		53.13	0.926823
		68.875	1.20149
		77.005	1.34331
		73.496	1.2821
		53.746	0.937569
		76.608	1.33638
		45	0.785
		61.189	1.06741
		54.462	0.950059
		141.34	2.4656
		41.348	0.721293
		162.474	2.83427
		72.646	1.26727
		128.29	2.23795
		108.435	1.89159
		17.65	0.307894
		104.621	1.82506
		161.565	2.81841
		14.744	0.257201
		56.768	0.990286
		63.435	1.10659
		57.529	1.00356
		146.821	2.56121
		58.392	1.01862
		130.601	2.27826
		40.601	0.708262
		61.113	1.06608
		57.095	0.995991
		38.157	0.665628
		117.553	2.05065
		130.486	2.27626
		75.964	1.32515
		122.276	2.13304
		21.251	0.370712
		107.879	1.88189
		23.629	0.412195
		112.38	1.96041
		113.429	1.97871
		72.072	1.25726
		51.34	0.895598
		31.504	0.54957
		45	0.785
		162.474	2.83427
		63.435	1.10659
		52.125	0.909292
		52.815	0.921328
		111.801	1.95031
		100.305	1.74977
		102.529	1.78856
		75.069	1.30954
		145.125	2.53163
		128.157	2.23563
		145.008	2.52958
		109.654	1.91285
		104.036	1.81485
		133.025	2.32055
		172.147	3.00301
		124.509	2.17199
		74.476	1.29919
		109.44	1.90912
		51.34	0.895598
		164.055	2.86185
		107.526	1.87573
		73.301	1.2787
		144.462	2.52006
		68.749	1.19929
		145.008	2.52958
		124.695	2.17524
		162.759	2.83924
		126.87	2.21318
		83.211	1.45157
		28.072	0.4897
		48.18	0.840473
		113.199	1.97469
		107.354	1.87273
		96.789	1.68843
		55.491	0.96801
		35.538	0.619941
		122.735	2.14104
		9.211	0.160681
		138.013	2.40756
		72.35	1.26211
		85.333	1.48859
		43.025	0.750547
		115.346	2.01215
		33.69	0.587703
		152.65	2.66289
		129.094	2.25197
		164.476	2.86919
		173.66	3.0294
		55.305	0.964765
		111.801	1.95031
		150.255	2.62112
		79.875	1.39338
		74.291	1.29597
		149.534	2.60854
		25.017	0.436408
		61.928	1.0803
		68.199	1.18969
		70.56	1.23088
		78.111	1.3626
		129.289	2.25537
		152.301	2.65681
		142.431	2.48463
		32.735	0.571044
		112.932	1.97004
		39.472	0.688567
		75.964	1.32515
		122.735	2.14104
		130.855	2.28269
		110.556	1.92859
		40.601	0.708262
		149.036	2.59985
		55.784	0.973121
		63.435	1.10659
		57.529	1.00356
		160.974	2.8081
		115.641	2.01729
		74.982	1.30802
		33.69	0.587703
		59.036	1.02985
		40.601	0.708262
		144.782	2.52564
		25.56	0.44588
		143.616	2.5053
		109.29	1.9065
		95.356	1.66343
		146.31	2.5523
		123.69	2.1577
		164.578	2.87097
		54.462	0.950059
		100.784	1.75812
		20.772	0.362356
		123.69	2.1577
		29.476	0.514192
		122.005	2.12831
		111.801	1.95031
		36.254	0.632431
		170.838	2.98017
		109.093	1.90307
		118.443	2.06617
		113.499	1.97993
		104.931	1.83046
		57.095	0.995991
		60.945	1.06315
		30.964	0.54015
		100.62	1.75526
		115.71	2.0185
		49.574	0.864791
		19.983	0.348592
		150.068	2.61785
		30.379	0.529945
		120.256	2.0978
		105.524	1.84081
		98.915	1.72552
		92.603	1.61541
		96.116	1.67669
		53.13	0.926823
		107.526	1.87573
		150.255	2.62112
		36.87	0.643177
		120.964	2.11015
		75.964	1.32515
		130.914	2.28372
		80.838	1.41017
		96.483	1.68309
		104.744	1.8272
		144.345	2.51802
		110.095	1.92055
		65.556	1.14359
		103.671	1.80848
		4.97	0.0866989
		151.928	2.6503
		6.34	0.110598
		160.71	2.8035
		73.74	1.28635
		111.801	1.95031
		108.435	1.89159
		57.724	1.00696
		111.801	1.95031
		46.332	0.808236
		71.565	1.24841
		69.864	1.21874
		51.843	0.904372
		108.435	1.89159
		174.289	3.04037
		74.745	1.30389
		56.31	0.982297
		59.036	1.02985
		141.009	2.45982
		123.69	2.1577
		51.71	0.902052
		34.509	0.60199
		135	2.355
		40.601	0.708262
		79.992	1.39542
		35.538	0.619941
		72.474	1.26427
		139.086	2.42628
		60.751	1.05977
		104.931	1.83046
		145.305	2.53477
		23.629	0.412195
		165.964	2.89515
		64.983	1.13359
		22.62	0.394593
		163.301	2.8487
		24.775	0.432186
		32.905	0.574009
		101.31	1.7673
		69.444	1.21141
		57.529	1.00356
		113.962	1.988
		109.359	1.90771
		58.241	1.01598
		78.69	1.3727
		129.472	2.25857
		50.826	0.886631
		132.879	2.318
		10.784	0.188121
		162.646	2.83727
		123.69	2.1577
		59.421	1.03657
		139.764	2.43811
		34.695	0.605235
		19.179	0.334567
		12.529	0.218561
		103.392	1.80362
		144.782	2.52564
		79.695	1.39024
		77.196	1.34664
		25.463	0.444188
		133.781	2.33374
		112.38	1.96041
		120.256	2.0978
		17.745	0.309552
		168.232	2.93471
		128.66	2.2444
		158.749	2.76929
		73.61	1.28409
		153.435	2.67659
		100.008	1.74458
		128.991	2.25018
		107.354	1.87273
		65.772	1.14736
		118.301	2.0637
		47.726	0.832554
		155.225	2.70781
		109.983	1.91859
		30.379	0.529945
		24.905	0.434454
		127.694	2.22755
		124.509	2.17199
		25.201	0.439617
		46.397	0.80937
		25.56	0.44588
		107.103	1.86835
		81.027	1.41347
		15.945	0.278152
		19.29	0.336503
		56.31	0.982297
		120.466	2.10146
		126.87	2.21318
		139.086	2.42628
		169.38	2.95474
		127.405	2.22251
		174.289	3.04037
		157.62	2.74959
		29.249	0.510233
		17.819	0.310843
		98.13	1.71182
		55.491	0.96801
		99.462	1.73506
		19.654	0.342853
		147.095	2.56599
		158.199	2.75969
		107.354	1.87273
		19.799	0.345383
		52.765	0.920456
		173.211	3.02157
		103.241	1.80098
		100.784	1.75812
		55.62	0.97026
		143.13	2.49682
		105.068	1.83285
		100.437	1.75207
		57.095	0.995991
		81.469	1.42118
		56.31	0.982297
		55.305	0.964765
		59.744	1.0422
		154.654	2.69785
		59.036	1.02985
		101.889	1.7774
		97.125	1.69429
		97.696	1.70425
		121.608	2.12138
		160.017	2.79141
		161.565	2.81841
		106.928	1.8653
		163.072	2.8447
		96.582	1.68482
		23.962	0.418004
		79.695	1.39024
		109.44	1.90912
		116.565	2.03341
		147.381	2.57098
		35.134	0.612893
		146.976	2.56391
		81.254	1.41743
		161.565	2.81841
		74.476	1.29919
		156.371	2.72781
		149.036	2.59985
		33.275	0.580464
		18.435	0.321588
		144.462	2.52006
		77.32	1.3488
		110.556	1.92859
		82.983	1.44759
		128.157	2.23563
		116.565	2.03341
		30.964	0.54015
		99.782	1.74064
		147.095	2.56599
		151.699	2.6463
		78.408	1.36778
		153.435	2.67659
		143.746	2.50757
		68.962	1.203
		20.323	0.354523
		132.709	2.31503
		119.358	2.08213
		123.69	2.1577
		36.384	0.634699
		12.095	0.210991
		173.234	3.02197
		133.025	2.32055
		106.39	1.85591
		74.055	1.29185
		116.565	2.03341
		113.629	1.98219
		70.017	1.22141
		143.13	2.49682
		118.301	2.0637
		94.514	1.64874
		25.017	0.436408
		105.524	1.84081
		21.038	0.366996
		116.565	2.03341
		15.709	0.274035
		122.735	2.14104
		125.838	2.19517
		59.534	1.03854
		122.276	2.13304
		54.462	0.950059
		60.945	1.06315
		135	2.355
		11.31	0.197297
		122.471	2.13644
		158.199	2.75969
		141.009	2.45982
		31.759	0.554018
		101.889	1.7774
		38.157	0.665628
		125.218	2.18436
		68.199	1.18969
		24.261	0.42322
		30.466	0.531462
		123.179	2.14879
		45	0.785
		143.13	2.49682
		122.276	2.13304
		164.291	2.86597
		72.646	1.26727
		162.474	2.83427
		19.654	0.342853
		155.772	2.71736
		148.57	2.59172
		159.444	2.78141
		112.38	1.96041
		15.255	0.266115
		57.804	1.00836
		18.97	0.330921
		77.005	1.34331
		16.39	0.285914
		74.745	1.30389
		21.801	0.380306
		39.289	0.685375
		73.142	1.27592
		120.964	2.11015
		26.565	0.463412
		72.646	1.26727
		98.13	1.71182
		83.991	1.46518
		148.57	2.59172
		100.305	1.74977
		163.74	2.85635
		13.325	0.232447
		79.695	1.39024
		161.565	2.81841
		108.435	1.89159
		104.036	1.81485
		160.641	2.80229
		61.699	1.0763
		63.02	1.09935
		74.055	1.29185
		99.866	1.74211
		36.254	0.632431
		114.775	2.00219
		105.945	1.84815
		18.435	0.321588
		111.038	1.937
		146.976	2.56391
		112.38	1.96041
		163.61	2.85409
		143.13	2.49682
		80.538	1.40494
		37.405	0.652509
		70.346	1.22715
		119.055	2.07685
		81.469	1.42118
		142.595	2.48749
		147.529	2.57356
		130.365	2.27415
		100.784	1.75812
		72.474	1.26427
		106.991	1.8664
		154.983	2.70359
		40.236	0.701895
		154.983	2.70359
		56.31	0.982297
		115.017	2.00641
		32.471	0.566439
		147.529	2.57356
		98.881	1.72492
		139.086	2.42628
		79.216	1.38188
		98.13	1.71182
		122.471	2.13644
		102.339	1.78525
		76.759	1.33902
		98.13	1.71182
		122.471	2.13644
		63.435	1.10659
		63.435	1.10659
		120.141	2.09579
		140.194	2.44561
		50.194	0.875606
		94.086	1.64128
		85.601	1.49326
		60.018	1.04698
		108.925	1.90014
		62.103	1.08335
		58.392	1.01862
		124.695	2.17524
		156.801	2.73531
		157.166	2.74167
		54.462	0.950059
		73.61	1.28409
		133.025	2.32055
		117.474	2.04927
		66.801	1.16531
		70.253	1.22552
		137.726	2.40255
		118.072	2.0597
		59.036	1.02985
		66.038	1.152
		37.999	0.662871
		115.463	2.01419
		162.646	2.83727
		28.811	0.502592
		110.556	1.92859
		33.69	0.587703
		35.538	0.619941
		108.435	1.89159
		111.801	1.95031
		36.027	0.628471
		81.573	1.423
		77.196	1.34664
		142.524	2.48625
		37.405	0.652509
		151.821	2.64843
		27.646	0.482269
		100.305	1.74977
		24.624	0.429552
		114.146	1.99121
		117.897	2.05665
		82.304	1.43575
		33.69	0.587703
		84.806	1.47939
		33.179	0.578789
		109.179	1.90457
		73.61	1.28409
		98.13	1.71182
		74.476	1.29919
		145.305	2.53477
		112.249	1.95812
		132.709	2.31503
		53.746	0.937569
		34.38	0.59974
		105.945	1.84815
		109.29	1.9065
		124.695	2.17524
		122.005	2.12831
		165.069	2.87954
		133.264	2.32472
		70.346	1.22715
		131.186	2.28847
		30.964	0.54015
		110.854	1.93379
		128.418	2.24018
		78.69	1.3727
		141.843	2.47437
		173.418	3.02518
		48.576	0.847381
		32.905	0.574009
		117.897	2.05665
		39.094	0.681973
		119.476	2.08419
		139.574	2.43479
		53.13	0.926823
		111.251	1.94071
		152.103	2.65335
		40.914	0.713722
		158.199	2.75969
		164.055	2.86185
		49.899	0.87046
		74.055	1.29185
		66.371	1.15781
		144.462	2.52006
		94.97	1.6567
		115.017	2.00641
		39.289	0.685375
		34.992	0.610416
		3.691	0.0643874
		156.801	2.73531
		112.834	1.96833
		81.469	1.42118
		122.735	2.14104
		120.069	2.09454
		108.97	1.90092
		20.854	0.363786
		39.806	0.694394
		56.31	0.982297
		111.801	1.95031
		33.408	0.582784
		80.218	1.39936
		19.29	0.336503
		78.69	1.3727
		106.39	1.85591
		68.199	1.18969
		26.565	0.463412
		110.772	1.93236
		145.886	2.5449
		93.814	1.63653
		39.094	0.681973
		140.711	2.45463
		40.236	0.701895
		35.538	0.619941
		40.236	0.701895
		39.094	0.681973
		104.036	1.81485
		123.69	2.1577
		165.466	2.88646
		25.463	0.444188
		35.311	0.615981
		168.111	2.9326
		104.744	1.8272
		129.472	2.25857
		128.157	2.23563
		120.964	2.11015
		52.431	0.91463
		164.745	2.87389
		172.875	3.01571
		14.744	0.257201
		10.886	0.1899
		14.036	0.24485
		161.565	2.81841
		169.216	2.95188

## Sheet: Fig. 3D
Grade II		Grade III		Grade IV
TCGA-CS-6668-DX1		TCGA-DU-7006_DX1		TCGA-06-0122
Feret Angle Degrees	Feret Angle Radians	Feret Angle Degrees	Feret Angle Radians	Feret Angle Degrees	Feret Angle Radians
145.713	2.54188	145.008	2.52958	13.791	0.240576
4.764	0.0831053	164.876	2.87617	39.508	0.689195
3.652	0.0637071	158.199	2.75969	7.306	0.127449
178.238	3.10926	8.746	0.152569	26.565	0.463412
164.846	2.87565	162.35	2.83211	106.44	1.85679
3.9	0.0680333	160.641	2.80229	4.538	0.0791629
149.036	2.59985	148.392	2.58862	63.853	1.11388
133.091	2.3217	135	2.355	176.82	3.08453
28.887	0.503918	147.095	2.56599	57.995	1.01169
7.125	0.124292	148.241	2.58598	4.205	0.0733539
18.435	0.321588	174.094	3.03697	23.499	0.409927
176.73	3.08296	93.691	1.63439	166.293	2.90089
152.85	2.66638	140.599	2.45267	135	2.355
170.311	2.97098	94.97	1.6567	8.13	0.141823
160.56	2.80088	169.216	2.95188	172.875	3.01571
27.897	0.486648	143.616	2.5053	161.03	2.80908
122.905	2.14401	146.31	2.5523	175.986	3.06998
159.274	2.77845	142.125	2.47929	174.92	3.05138
148.671	2.59348	39.806	0.694394	2.337	0.0407677
157.62	2.74959	36.573	0.637996	21.541	0.375771
3.576	0.0623813	143.902	2.51029	10.061	0.175509
142.352	2.48325	147.171	2.56732	7.829	0.136573
28.301	0.493695	142.595	2.48749	7.883	0.137515
10.539	0.183847	160.56	2.80088	19.026	0.331898
14.931	0.260463	13.496	0.23543	16.699	0.291305
9.689	0.169019	67.249	1.17312	21.71	0.378719
21.801	0.380306	157.38	2.74541	14.47	0.252421
120.466	2.10146	7.352	0.128252	10.437	0.182068
3.013	0.0525601	147.995	2.58169	23.629	0.412195
171.87	2.99818	22.62	0.394593	85.314	1.48826
45	0.785	146.31	2.5523	140.301	2.44747
66.801	1.16531	158.552	2.76585	33.232	0.579714
10.954	0.191086	15.642	0.272866	131.424	2.29262
60.018	1.04698	128.66	2.2444	15.086	0.263167
41.082	0.716653	19.983	0.348592	105.945	1.84815
20.556	0.358588	154.44	2.69412	37.304	0.650748
24.228	0.422644	64.537	1.12581	63.435	1.10659
149.421	2.60657	115.278	2.01096	77.829	1.35768
70.427	1.22856	8.616	0.150301	78.69	1.3727
119.539	2.08529	159.775	2.78719	30.141	0.525793
117.3	2.04623	171.384	2.9897	144.926	2.52815
175.426	3.06021	166.759	2.90902	137.726	2.40255
63.435	1.10659	156.251	2.72571	142.524	2.48625
57.265	0.998956	117.121	2.04311	172.405	3.00751
44.341	0.773504	140.711	2.45463	38.431	0.670407
158.962	2.773	5.856	0.102155	20.376	0.355448
157.834	2.75333	22.306	0.389116	129.806	2.26439
155.433	2.71144	176.634	3.08128	23.749	0.414288
31.218	0.544581	162.121	2.82811	29.476	0.514192
38.66	0.674402	170.134	2.96789	122.471	2.13644
146.31	2.5523	128.884	2.24831	35.538	0.619941
39.289	0.685375	172.235	3.00454	21.038	0.366996
63.435	1.10659	154.885	2.70188	173.66	3.0294
72.759	1.26924	123.69	2.1577	9.26	0.161536
42.769	0.746081	137.726	2.40255	21.961	0.383097
128.48	2.24126	145.886	2.5449	102.995	1.79669
33.341	0.581615	137.121	2.392	10.008	0.174584
120.256	2.0978	150.945	2.63315	19.026	0.331898
22.38	0.390407	146.31	2.5523	16.164	0.281972
171.158	2.98576	174.56	3.0451	160.821	2.80543
34.16	0.595902	7.125	0.124292	35.042	0.611288
164.407	2.86799	142.125	2.47929	16.04	0.279809
173.884	3.03331	169.695	2.96024	22.521	0.392866
19.179	0.334567	105.524	1.84081	115.201	2.00962
142.001	2.47713	12.995	0.226691	5.254	0.0916531
114.944	2.00513	16.189	0.282408	160.346	2.79715
30.069	0.524537	148.392	2.58862	101.215	1.76564
29.427	0.513338	163.142	2.84592	166.608	2.90638
161.114	2.81054	131.987	2.30244	66.975	1.16834
12.407	0.216433	136.193	2.37581	14.172	0.247223
22.036	0.384406	100.491	1.75301	4.205	0.0733539
37.875	0.660708	164.745	2.87389	17.526	0.305731
95.711	1.66963	142.549	2.48669	42.879	0.748
145.954	2.54609	122.619	2.13902	165.651	2.88969
28.811	0.502592	146.31	2.5523	61.928	1.0803
140.194	2.44561	163.496	2.8521	112.834	1.96833
21.251	0.370712	122.005	2.12831	56.31	0.982297
101.31	1.7673	6.34	0.110598	65.556	1.14359
55.713	0.971882	154.359	2.69271	36.431	0.635519
61.26	1.06865	163.496	2.8521	24.934	0.43496
167.005	2.91331	120.256	2.0978	17.745	0.309552
50.906	0.888027	162.408	2.83312	41.082	0.716653
165.651	2.88969	164.846	2.87565	19.335	0.337288
31.43	0.548279	131.987	2.30244	22.135	0.386133
53.746	0.937569	117.979	2.05808	33.111	0.577603
107.447	1.87435	54.462	0.950059	11.592	0.202216
128.884	2.24831	14.036	0.24485	71.565	1.24841
160.017	2.79141	157.751	2.75188	28.951	0.505034
14.931	0.260463	151.074	2.6354	9.051	0.15789
111.448	1.94415	149.534	2.60854	32.574	0.568235
114.228	1.99264	67.286	1.17377	9.273	0.161762
117.759	2.05424	17.103	0.298352	123.959	2.1624
145.784	2.54312	128.29	2.23795	15.341	0.267615
34.624	0.603996	106.189	1.85241	123.69	2.1577
30.466	0.531462	130.601	2.27826	16.899	0.294794
10.437	0.182068	34.992	0.610416	8.973	0.156529
53.13	0.926823	168.311	2.93609	173.746	3.0309
164.358	2.86713	3.366	0.058718	4.205	0.0733539
24.842	0.433355	170.272	2.9703	13.241	0.230982
124.077	2.16445	111.371	1.94281	101.768	1.77529
167.619	2.92402	135	2.355	33.69	0.587703
15.376	0.268226	120.579	2.10343	104.265	1.81885
126.027	2.19847	93.18	1.62547	20.323	0.354523
118.61	2.06909	124.114	2.1651	48.366	0.843718
147.265	2.56896	17.65	0.307894	177.51	3.09656
25.974	0.453102	154.231	2.69047	79.509	1.38699
146.31	2.5523	171.87	2.99818	40.795	0.711646
33.207	0.579278	170.789	2.97932	129.806	2.26439
37.648	0.656748	165.174	2.88137	132.93	2.31889
29.291	0.510965	153.435	2.67659	85.515	1.49176
135.939	2.37138	143.366	2.50094	70.523	1.23023
36.158	0.630756	146.31	2.5523	32.619	0.56902
49.086	0.856278	102.265	1.78396	145.008	2.52958
38.047	0.663709	106.928	1.8653	35.64	0.62172
73.142	1.27592	140.44	2.4499	32.735	0.571044
7.943	0.138561	142.815	2.49133	21.371	0.372805
30.964	0.54015	145.713	2.54188	21.337	0.372212
175.135	3.05513	171.87	2.99818	37.405	0.652509
144.293	2.51711	170.134	2.96789	162.474	2.83427
23.429	0.408706	173.157	3.02063	15.945	0.278152
148.299	2.58699	165.579	2.88843	119.249	2.08023
131.987	2.30244	160.56	2.80088	12.965	0.226167
145.561	2.53923	169.216	2.95188	169.509	2.95699
145.954	2.54609	167.905	2.92901	15.642	0.272866
9.039	0.15768	17.745	0.309552	29.745	0.518885
30.763	0.536643	157.932	2.75504	25.145	0.438641
34.077	0.594454	12.095	0.210991	167.276	2.91804
172.093	3.00207	162.072	2.82726	18.712	0.32642
170.074	2.96685	165.379	2.88494	24.864	0.433739
154.799	2.70038	59.534	1.03854	38.884	0.67831
79.509	1.38699	146.31	2.5523	11.659	0.203385
169.046	2.94891	140.599	2.45267	137.322	2.39551
122.619	2.13902	131.987	2.30244	10.923	0.190546
42.879	0.748	162.35	2.83211	25.542	0.445566
167.905	2.92901	150.255	2.62112	35.181	0.613713
49.97	0.871699	143.13	2.49682	22.38	0.390407
30.964	0.54015	139.899	2.44046	20.772	0.362356
102.995	1.79669	122.619	2.13902	165.964	2.89515
105.709	1.84403	25.641	0.447293	15.709	0.274035
83.991	1.46518	129.472	2.25857	24.121	0.420777
132.797	2.31657	161.114	2.81054	103.57	1.80672
167.661	2.92475	156.501	2.73007	16.26	0.283647
59.534	1.03854	154.359	2.69271	145.981	2.54656
133.363	2.32644	165.964	2.89515	49.686	0.866745
78.024	1.36109	128.66	2.2444	24.146	0.421214
158.629	2.76719	158.749	2.76929	142.815	2.49133
28.179	0.491567	157.751	2.75188	148.392	2.58862
43.995	0.767468	112.479	1.96213	39.611	0.690992
112.249	1.95812	132.138	2.30507	22.329	0.389517
5.572	0.0972004	5.08	0.0886178	30.256	0.527799
60.461	1.05471	144.782	2.52564	135	2.355
150.945	2.63315	160.71	2.8035	127.794	2.2293
172.235	3.00454	130.601	2.27826	14.797	0.258125
42.274	0.737446	129.806	2.26439	23.164	0.404083
119.358	2.08213	147.995	2.58169	43.264	0.754716
23.806	0.415282	106.557	1.85883	67.521	1.17787
31.218	0.544581	146.31	2.5523	115.56	2.01588
109.026	1.9019	128.29	2.23795	22.306	0.389116
128.66	2.2444	117.3	2.04623	18.083	0.315448
156.501	2.73007	154.537	2.69581	20.323	0.354523
165.466	2.88646	131.186	2.28847	172.569	3.01037
162.121	2.82811	152.7	2.66377	23.318	0.40677
162.3	2.83123	95.711	1.66963	11.876	0.20717
19.179	0.334567	152.447	2.65935	136.79	2.38623
167.471	2.92144	112.38	1.96041	10.62	0.18526
122.005	2.12831	161.565	2.81841	36.674	0.639758
156.615	2.73206	115.463	2.01419	68.923	1.20232
169.509	2.95699	167.125	2.9154	139.821	2.4391
7.253	0.126525	132.879	2.318	48.991	0.854621
40.426	0.705209	100.125	1.74663	128.418	2.24018
149.47	2.60742	148.57	2.59172	155.556	2.71359
14.931	0.260463	122.829	2.14268	6.789	0.11843
149.036	2.59985	120.964	2.11015	15.593	0.272011
158.629	2.76719	6.71	0.117052	22.76	0.397036
165.964	2.89515	113.199	1.97469	16.928	0.2953
165.964	2.89515	6.009	0.104824	74.932	1.30715
162.35	2.83211	132.797	2.31657	3.96	0.06908
74.476	1.29919	130.426	2.27521	151.975	2.65112
156.801	2.73531	171.254	2.98743	16.991	0.296399
169.695	2.96024	160.201	2.79462	96.911	1.69056
172.405	3.00751	152.592	2.66188	24.305	0.423987
140.194	2.44561	172.569	3.01037	23.051	0.402112
119.745	2.08889	153.435	2.67659	28.142	0.490922
99.728	1.7397	175.03	3.0533	139.399	2.43174
11.07	0.19311	95.906	1.67303	65.854	1.14879
51.147	0.892231	18.435	0.321588	172.747	3.01348
30.579	0.533434	166.675	2.90755	42.647	0.743953
31.293	0.545889	25.56	0.44588	19.093	0.333067
167.196	2.91664	143.973	2.51153	28.811	0.502592
5.826	0.101631	126.87	2.21318	20.758	0.362112
113.199	1.97469	9.09	0.15857	11.421	0.199233
72.121	1.25811	157.38	2.74541	93.366	1.62872
167.735	2.92604	160.463	2.79919	23.527	0.410415
62.103	1.08335	136.397	2.37937	30.256	0.527799
19.983	0.348592	144.462	2.52006	22.249	0.388121
77.005	1.34331	54.782	0.955642	29.197	0.509325
74.291	1.29597	18.435	0.321588	10.923	0.190546
36.573	0.637996	167.125	2.9154	15.751	0.274767
99.246	1.73129	141.34	2.4656	40.914	0.713722
36.469	0.636181	141.116	2.46169	174.289	3.04037
143.746	2.50757	131.186	2.28847	160.56	2.80088
168.69	2.9427	8.13	0.141823	101.634	1.77295
151.049	2.63497	30.579	0.533434	147.265	2.56896
131.348	2.29129	131.424	2.29262	14.931	0.260463
94.399	1.64674	150.852	2.63153	14.178	0.247327
144.162	2.51483	9.09	0.15857	20.746	0.361902
35.942	0.626988	141.953	2.47629	61.821	1.07843
105.124	1.83383	169.695	2.96024	26.565	0.463412
18.8	0.327956	173.884	3.03331	47.944	0.836356
126.193	2.20137	6.633	0.115709	173.884	3.03331
132.064	2.30378	138.715	2.41981	28.768	0.501842
29.745	0.518885	163.61	2.85409	27.951	0.48759
4.399	0.0767381	173.66	3.0294	15.945	0.278152
54.09	0.94357	144.866	2.52711	171.674	2.99476
32.276	0.563037	156.571	2.73129	167.471	2.92144
7.306	0.127449	67.62	1.17959	78.35	1.36677
24.146	0.421214	159.624	2.78455	110.772	1.93236
40.156	0.700499	128.66	2.2444	22.126	0.385976
76.239	1.32995	129.56	2.2601	35.311	0.615981
58.57	1.02172	15.709	0.274035	50.194	0.875606
70.56	1.23088	169.046	2.94891	25.313	0.441571
112.932	1.97004	158.459	2.76423	15.154	0.264353
129.806	2.26439	36.027	0.628471	12.225	0.213258
78.158	1.36342	125.538	2.18994	14.931	0.260463
12.804	0.223359	150.945	2.63315	25.907	0.451933
133.958	2.33682	156.801	2.73531	18.435	0.321588
94.899	1.65546	167.074	2.91451	22.62	0.394593
78.024	1.36109	7.306	0.127449	96.71	1.68705
53.13	0.926823	154.093	2.68807	167.735	2.92604
30.069	0.524537	138.18	2.41047	15.573	0.271662
137.386	2.39662	167.735	2.92604	27.597	0.481414
110.556	1.92859	34.509	0.60199	34.216	0.596879
86.906	1.51603	158.405	2.76329	106.113	1.85108
53.746	0.937569	162.646	2.83727	22.068	0.384964
142.696	2.48925	150.255	2.62112	53.973	0.941529
165.964	2.89515	100.081	1.74586	105.68	1.84353
57.995	1.01169	172.235	3.00454	30.489	0.531864
174.958	3.05205	120.964	2.11015	125.91	2.19643
2.961	0.051653	60.255	1.05112	23.875	0.416486
99.211	1.73068	162.121	2.82811	34.019	0.593443
161.565	2.81841	161.565	2.81841	161.075	2.80986
172.875	3.01571	83.418	1.45518	28.369	0.494881
120.466	2.10146	118.61	2.06909	76.866	1.34088
106.26	1.85365	165.324	2.88399	79.16	1.3809
131.82	2.29953	168.232	2.93471	150.524	2.62581
128.928	2.24908	147.529	2.57356	118.443	2.06617
28.74	0.501353	110.772	1.93236	11.041	0.192604
107.281	1.87146	145.305	2.53477	27.759	0.48424
119.055	2.07685	40.101	0.69954	126.158	2.20076
161.565	2.81841	35.218	0.614358	22.834	0.398326
115.017	2.00641	25.017	0.436408	110.072	1.92014
23.199	0.404694	145.84	2.5441	21.801	0.380306
142.253	2.48152	173.089	3.01944	5.44	0.0948978
48.27	0.842043	147.995	2.58169	9.147	0.159564
24.228	0.422644	170.218	2.96936	25.201	0.439617
8.584	0.149743	144.324	2.51765	7.496	0.130764
156.571	2.73129	126.254	2.20243	14.036	0.24485
124.992	2.18042	144.583	2.52217	8.616	0.150301
166.373	2.90228	156.949	2.73789	24.228	0.422644
19.44	0.33912	141.34	2.4656	150.461	2.62471
22.38	0.390407	146.725	2.55954	20.362	0.355204
159.905	2.78945	170.538	2.97494	98.236	1.71367
39.094	0.681973	149.036	2.59985	75.964	1.32515
82.147	1.43301	159.677	2.78548	38.66	0.674402
122.735	2.14104	145.305	2.53477	177.709	3.10003
166.43	2.90328	117.474	2.04927	62.592	1.09188
126.529	2.20723	16.504	0.287903	40.601	0.708262
30.964	0.54015	111.801	1.95031	25.301	0.441362
158.199	2.75969	143.746	2.50757	130.426	2.27521
21.038	0.366996	99.462	1.73506	15.141	0.264126
7.595	0.132491	145.491	2.53801	14.676	0.256015
139.145	2.42731	136.469	2.38063	172.569	3.01037
166.908	2.91162	171.384	2.9897	25.201	0.439617
171.119	2.98508	10.685	0.186394	22.479	0.392134
14.47	0.252421	7.125	0.124292	28.443	0.496172
45	0.785	164.745	2.87389	142.306	2.48245
54.462	0.950059	19.093	0.333067	28.887	0.503918
164.476	2.86919	21.801	0.380306	155.772	2.71736
158.839	2.77086	147.724	2.57696	39.495	0.688968
122.905	2.14401	18.435	0.321588	24.267	0.423324
36.027	0.628471	118.072	2.0597	39.806	0.694394
167.829	2.92768	110.556	1.92859	67.751	1.18188
123.69	2.1577	138.504	2.41613	142.549	2.48669
172.405	3.00751	74.745	1.30389	27.378	0.477594
30.466	0.531462	153.435	2.67659	33.311	0.581092
40.462	0.705837	168.111	2.9326	130.684	2.27971
152.241	2.65576	122.619	2.13902	22.38	0.390407
37.648	0.656748	138.991	2.42462	164.476	2.86919
37.569	0.65537	125.362	2.18687	118.301	2.0637
41.496	0.723875	132.58	2.31278	112.834	1.96833
74.476	1.29919	127.875	2.23071	20.136	0.351261
177.337	3.09355	133.603	2.33063	19.026	0.331898
28.811	0.502592	22.834	0.398326	11.206	0.195482
55.886	0.9749	162.181	2.82916	2.911	0.0507808
30.466	0.531462	165.256	2.8828	6.911	0.120559
14.676	0.256015	120.256	2.0978	69.955	1.22033
14.621	0.255055	99.31	1.73241	122.32	2.1338
147.45	2.57218	12.529	0.218561	28.54	0.497864
141.953	2.47629	143.393	2.50141	23.824	0.415596
149.349	2.60531	120.735	2.10616	20.487	0.357384
173.157	3.02063	75.964	1.32515	68.199	1.18969
147.529	2.57356	77.005	1.34331	17.65	0.307894
151.504	2.6429	167.276	2.91804	11.31	0.197297
168.69	2.9427	128.157	2.23563	19.29	0.336503
35.218	0.614358	162.474	2.83427	132.064	2.30378
27.759	0.48424	147.529	2.57356	13.325	0.232447
160.346	2.79715	102.995	1.79669	10.886	0.1899
59.859	1.04421	133.727	2.33279	16.504	0.287903
65.854	1.14879	148.736	2.59462	12.265	0.213956
178.755	3.11828	172.504	3.00924	31.891	0.556321
138.814	2.42153	171.87	2.99818	17.103	0.298352
22.714	0.396233	116.565	2.03341	131.594	2.29558
22.38	0.390407	30.069	0.524537	118.757	2.07165
72.072	1.25726	168.69	2.9427	131.269	2.28991
32.829	0.572684	161.565	2.81841	98.337	1.71543
147.426	2.57176	27.35	0.477106	14.265	0.248845
57.653	1.00572	167.471	2.92144	14.036	0.24485
41.987	0.73244	120.53	2.10258	37.875	0.660708
71.565	1.24841	163.301	2.8487	68.199	1.18969
130.365	2.27415	120.466	2.10146	66.949	1.16789
147.265	2.56896	124.992	2.18042	93.972	1.63929
144.866	2.52711	172.093	3.00207	14.621	0.255055
37.747	0.658475	129.56	2.2601	60.642	1.05787
69.274	1.20845	163.072	2.8447	20.376	0.355448
68.199	1.18969	111.371	1.94281	16.336	0.284972
101.31	1.7673	103.134	1.79912	19.687	0.343429
10.437	0.182068	55.176	0.962515	168.69	2.9427
155.556	2.71359	148.392	2.58862	32.998	0.575632
146.31	2.5523	123.024	2.14609	169.38	2.95474
149.534	2.60854	4.899	0.0854603	14.931	0.260463
124.992	2.18042	168.69	2.9427	169.509	2.95699
169.824	2.96249	168.111	2.9326	35.538	0.619941
163.61	2.85409	119.982	2.09302	24.102	0.420446
13.392	0.233616	122.471	2.13644	26.565	0.463412
11.31	0.197297	126.87	2.21318	66.801	1.16531
141.71	2.47205	142.696	2.48925	174.596	3.04573
4.086	0.071278	141.009	2.45982	52.431	0.91463
19.026	0.331898	155.772	2.71736	141.34	2.4656
132.979	2.31974	12.529	0.218561	153.435	2.67659
145.751	2.54255	126.469	2.20618	126.027	2.19847
27.408	0.478117	35.838	0.625174	28.872	0.503656
118.142	2.06092	5.711	0.0996252	41.496	0.723875
53.366	0.93094	146.31	2.5523	29.539	0.515291
22.479	0.392134	24.444	0.426412	22.834	0.398326
163.856	2.85838	132.879	2.318	67.932	1.18504
70.907	1.23693	170.311	2.97098	14.25	0.248583
102.68	1.7912	12.2	0.212822	164.476	2.86919
21.038	0.366996	155.772	2.71736	19.026	0.331898
155.659	2.71538	128.047	2.23371	168.69	2.9427
18.435	0.321588	152.745	2.66455	9.189	0.160297
117.474	2.04927	123.179	2.14879	29.599	0.516338
167.8	2.92718	11.976	0.208915	15.489	0.270197
102.907	1.79516	147.381	2.57098	118.072	2.0597
62.819	1.09584	152.241	2.65576	107.745	1.87955
43.409	0.757246	168.69	2.9427	17.993	0.313878
24.228	0.422644	169.695	2.96024	107.488	1.87507
145.886	2.5449	156.501	2.73007	74.745	1.30389
39.806	0.694394	112.62	1.96459	7.214	0.125844
145.305	2.53477	8.13	0.141823	28.61	0.499086
62.301	1.08681	169.939	2.96449	12.171	0.212316
141.953	2.47629	169.563	2.95793	31.866	0.555885
138.814	2.42153	122.005	2.12831	16.587	0.289351
119.055	2.07685	133.452	2.328	12.969	0.226237
167.367	2.91962	120.964	2.11015	30.75	0.536417
38.047	0.663709	63.435	1.10659	30.256	0.527799
150.751	2.62977	152.021	2.65192	39.472	0.688567
32.905	0.574009	167.196	2.91664	11.725	0.204536
164.578	2.87097	153.435	2.67659	24.624	0.429552
24.102	0.420446	118.811	2.07259	20.925	0.365025
155.898	2.71955	101.041	1.7626	19.537	0.340812
128.66	2.2444	99.689	1.73902	80.218	1.39936
71.274	1.24334	159.228	2.77764	149.744	2.6122
174.428	3.0428	75.964	1.32515	13.173	0.229796
77.471	1.35144	62.447	1.08935	22.791	0.397576
82.569	1.44037	127.648	2.22675	64.537	1.12581
171.158	2.98576	100.886	1.7599	19.983	0.348592
154.026	2.6869	104.47	1.82242	14.281	0.249124
123.69	2.1577	176.186	3.07347	17.526	0.305731
50.599	0.882671	162.646	2.83727	17.745	0.309552
143.616	2.5053	33.232	0.579714	102.426	1.78676
120.256	2.0978	161.565	2.81841	173.991	3.03518
111.541	1.94577	152.241	2.65576	111.801	1.95031
124.824	2.17749	100.539	1.75385	10.649	0.185766
31.218	0.544581	158.962	2.773	64.537	1.12581
141.911	2.47556	176.906	3.08603	126.384	2.2047
30.069	0.524537	136.273	2.37721	31.239	0.544947
48.013	0.83756	98.366	1.71594	102.804	1.79336
34.509	0.60199	41.634	0.726282	14.421	0.251566
18.853	0.32888	127.304	2.22075	54.324	0.947652
15.422	0.269028	147.529	2.57356	53.673	0.936296
120.379	2.09994	165.069	2.87954	5.711	0.0996252
64.699	1.12864	146.976	2.56391	9.574	0.167013
94.399	1.64674	168.111	2.9326	28.393	0.4953
23.962	0.418004	141.009	2.45982	12.407	0.216433
171.674	2.99476	145.67	2.54113	29.667	0.517524
169.16	2.9509	19.747	0.344475	23.295	0.406368
140.528	2.45143	141.953	2.47629	43.152	0.752763
77.196	1.34664	172.405	3.00751	95.906	1.67303
155.695	2.71601	167.196	2.91664	15.642	0.272866
35.707	0.622889	147.724	2.57696	168.503	2.93944
99.462	1.73506	159.444	2.78141	40.941	0.714193
124.509	2.17199	112.834	1.96833	29.745	0.518885
64.654	1.12785	159.864	2.78874	24.624	0.429552
22.62	0.394593	151.39	2.64091	51.953	0.906291
162.897	2.84165	35.218	0.614358	23.782	0.414864
3.576	0.0623813	170.538	2.97494	30.303	0.528619
41.055	0.716182	9.866	0.172107	2.978	0.0519496
163.74	2.85635	153.435	2.67659	12.529	0.218561
119.745	2.08889	160.71	2.8035	17.928	0.312744
5.44	0.0948978	156.14	2.72378	21.214	0.370066
3.013	0.0525601	165.579	2.88843	1.28	0.0223289
30.466	0.531462	106.091	1.8507	9.107	0.158867
161.565	2.81841	146.31	2.5523	36.384	0.634699
33.69	0.587703	121.608	2.12138	172.304	3.00575
171.347	2.98905	153.435	2.67659	129.094	2.25197
37.405	0.652509	64.231	1.12047	18.97	0.330921
11.094	0.193529	139.185	2.42801	162.104	2.82781
46.848	0.817237	114.624	1.99955	24.254	0.423098
13.57	0.236721	123.179	2.14879	20.136	0.351261
37.694	0.657551	144.246	2.51629	17.103	0.298352
162.979	2.84308	132.51	2.31156	21.318	0.371881
105.422	1.83903	161.565	2.81841	23.703	0.413486
99.926	1.74315	120.53	2.10258	22.62	0.394593
18.435	0.321588	97.696	1.70425	68.429	1.19371
142.125	2.47929	122.619	2.13902	16.916	0.29509
75.174	1.31137	164.578	2.87097	17.731	0.309307
148.496	2.59043	101.041	1.7626	163.926	2.8596
59.265	1.03385	19.537	0.340812	25.017	0.436408
68.682	1.19812	154.722	2.69904	171.87	2.99818
33.111	0.577603	145.222	2.53332	5.572	0.0972004
87.274	1.52245	36.384	0.634699	69.206	1.20726
166.908	2.91162	153.435	2.67659	3.576	0.0623813
33.69	0.587703	4.086	0.071278	33.179	0.578789
140.332	2.44801	70.463	1.22919	24.444	0.426412
10.685	0.186394	15.68	0.273529	10.713	0.186882
58.815	1.02599	164.358	2.86713	8.561	0.149342
118.301	2.0637	122.619	2.13902	178.781	3.11874
170.34	2.97149	42.709	0.745035	119.612	2.08656
167.471	2.92144	149.349	2.60531	20.772	0.362356
30.466	0.531462	174.447	3.04313	164.476	2.86919
84.094	1.46697	151.699	2.6463	25.891	0.451654
142.815	2.49133	26.565	0.463412	86.864	1.51529
145.62	2.54026	127.875	2.23071	19.832	0.345958
16.821	0.293433	154.359	2.69271	7.306	0.127449
13.707	0.239111	156.501	2.73007	29.667	0.517524
107.879	1.88189	12.804	0.223359	14.349	0.25031
25.463	0.444188	130.764	2.28111	30.379	0.529945
24.179	0.421789	164.624	2.87177	102.995	1.79669
40.815	0.711995	9.866	0.172107	115.907	2.02193
170.049	2.96641	138.576	2.41738	169.992	2.96542
157.166	2.74167	148.57	2.59172	23.448	0.409037
60.751	1.05977	9.782	0.170642	33.69	0.587703
62.784	1.09523	170.538	2.97494	7.943	0.138561
11.31	0.197297	131.186	2.28847	8.686	0.151522
137.726	2.40255	143.616	2.5053	37.776	0.658981
17.879	0.311889	100.491	1.75301	15.124	0.26383
130.855	2.28269	154.799	2.70038	169.611	2.95877
123.341	2.15162	173.089	3.01944	30.6	0.5338
22.751	0.396879	38.157	0.665628	24.775	0.432186
39.806	0.694394	13.496	0.23543	28.61	0.499086
34.509	0.60199	134.091	2.33914	14.036	0.24485
162.646	2.83727	136.397	2.37937	167.276	2.91804
112.011	1.95397	18.435	0.321588	12.995	0.226691
19.179	0.334567	147.381	2.57098	86.309	1.50561
68.199	1.18969	66.194	1.15472	176.135	3.07258
118.926	2.0746	110.854	1.93379	55.923	0.975546
17.103	0.298352	167.8	2.92718	102.155	1.78204
157.751	2.75188	6.582	0.114819	142.595	2.48749
50.528	0.881433	177.709	3.10003	35.754	0.623709
24.775	0.432186	171.469	2.99118	15.35	0.267772
126.327	2.2037	111.161	1.93914	15.461	0.269709
14.381	0.250869	126.027	2.19847	51.71	0.902052
21.194	0.369718	14.534	0.253538	28.229	0.492439
8.531	0.148819	121.43	2.11828	40.4	0.704756
171.573	2.993	154.885	2.70188	29.511	0.514803
32.829	0.572684	150.018	2.61698	2.752	0.0480071
53.973	0.941529	153.435	2.67659	31.264	0.545383
14.421	0.251566	141.009	2.45982	16.06	0.280158
55.305	0.964765	170.311	2.97098	14.381	0.250869
127.875	2.23071	102.529	1.78856	20.898	0.364554
167.005	2.91331	19.799	0.345383	15.593	0.272011
30.256	0.527799	154.722	2.69904	27.15	0.473617
30.343	0.529317	126.87	2.21318	110.323	1.92452
169.824	2.96249	20.556	0.358588	157.834	2.75333
142.306	2.48245	157.011	2.73897	28.072	0.4897
33.366	0.582051	125.311	2.18598	16.417	0.286385
49.399	0.861738	174.644	3.04657	23.962	0.418004
12.529	0.218561	144.782	2.52564	25.463	0.444188
144.605	2.52255	168.69	2.9427	20.695	0.361013
131.055	2.28618	9.162	0.159826	17.43	0.304057
51.843	0.904372	159.146	2.77621	51.843	0.904372
38.29	0.667948	112.249	1.95812	175.03	3.0533
162.553	2.83565	131.878	2.30054	162.897	2.84165
12.265	0.213956	156.371	2.72781	14.797	0.258125
114.146	1.99121	67.521	1.17787	152.475	2.65984
141.953	2.47629	171.87	2.99818	11.592	0.202216
32.619	0.56902	141.072	2.46092	171.87	2.99818
48.504	0.846125	166.701	2.90801	168.69	2.9427
145.713	2.54188	141.582	2.46982	144.305	2.51732
30.619	0.534131	169.38	2.95474	22.416	0.391035
95.356	1.66343	113.499	1.97993	20.037	0.349534
131.424	2.29262	174.094	3.03697	8.616	0.150301
34.824	0.607485	100.491	1.75301	79.54	1.38753
130.156	2.2705	151.39	2.64091	25.181	0.439269
22.203	0.387319	141.072	2.46092	139.764	2.43811
79.695	1.39024	10.954	0.191086	8.241	0.14376
128.454	2.24081	169.216	2.95188	14.676	0.256015
78.408	1.36778	142.374	2.48364	12.907	0.225155
162.121	2.82811	147.095	2.56599	19.776	0.344981
116.565	2.03341	165.964	2.89515	159.775	2.78719
174.508	3.0442	157.834	2.75333	13.536	0.236128
15.255	0.266115	159.624	2.78455	39.883	0.695737
13.449	0.23461	150.255	2.62112	7.667	0.133747
127.235	2.21954	14.534	0.253538	23.471	0.409439
60.101	1.04843	164.932	2.87715	161.565	2.81841
11.889	0.207397	145.84	2.5441	23.058	0.402234
164.055	2.86185	130.365	2.27415	70.974	1.2381
77.005	1.34331	2.936	0.0512169	164.055	2.86185
70.71	1.2335	103.134	1.79912	169.875	2.96338
10.84	0.189098	152.103	2.65335	108.741	1.89693
36.87	0.643177	8.973	0.156529	28.072	0.4897
131.82	2.29953	146.976	2.56391	21.689	0.378353
124.875	2.17838	155.925	2.72003	67.62	1.17959
47.49	0.828437	162.474	2.83427	166.293	2.90089
131.009	2.28538	157.249	2.74312	15.732	0.274436
16.858	0.294078	140.599	2.45267	6.132	0.106969
50.389	0.879008	155.095	2.70555	66.038	1.152
113.199	1.97469	166.373	2.90228	108.435	1.89159
18.435	0.321588	15.945	0.278152	174.359	3.0416
49.185	0.858005	147.995	2.58169	30.114	0.525322
15.945	0.278152	101.689	1.77391	4.399	0.0767381
160.017	2.79141	74.358	1.29713	13.241	0.230982
105.945	1.84815	148.57	2.59172	161.565	2.81841
52.696	0.919252	146.31	2.5523	12.155	0.212037
40.601	0.708262	18.886	0.329456	12.804	0.223359
12.875	0.224597	139.635	2.43586	5.092	0.0888271
9.866	0.172107	152.447	2.65935	41.309	0.720613
145.62	2.54026	127.875	2.23071	133.877	2.33541
32.381	0.564869	6.459	0.112674	66.114	1.15332
6.911	0.120559	21.801	0.380306	20.556	0.358588
165.619	2.88913	121.827	2.1252	22.989	0.40103
17.879	0.311889	170.538	2.97494	32.989	0.575475
46.909	0.818301	124.992	2.18042	38.367	0.669291
37.405	0.652509	73.301	1.2787	21.801	0.380306
164.932	2.87715	16.699	0.291305	11.31	0.197297
19.385	0.338161	147.171	2.56732	14.47	0.252421
126.87	2.21318	145.305	2.53477	23.344	0.407223
151.26	2.63865	123.179	2.14879	9.039	0.15768
100.84	1.7591	158.199	2.75969	14.903	0.259975
21.801	0.380306	148.671	2.59348	26.87	0.468732
100.713	1.75688	140.194	2.44561	128.047	2.23371
99.09	1.72857	152.241	2.65576	19.231	0.335474
167.32	2.9188	165.619	2.88913	130.426	2.27521
117.35	2.04711	120.579	2.10343	15.219	0.265487
158.199	2.75969	17.241	0.30076	19.026	0.331898
47.231	0.823919	110.136	1.92126	16.699	0.291305
52.125	0.909292	9.462	0.165059	7.125	0.124292
157.932	2.75504	15.709	0.274035	20.072	0.350145
176.009	3.07038	166.293	2.90089	25.32	0.441693
131.82	2.29953	14.036	0.24485	11.07	0.19311
74.932	1.30715	117.759	2.05424	26.075	0.454864
61.113	1.06608	8.531	0.148819	33.69	0.587703
24.567	0.428558	137.862	2.40493	150.945	2.63315
10.784	0.188121	121.827	2.1252	20.283	0.353826
103.496	1.80543	35.91	0.62643	112.834	1.96833
170.538	2.97494	163.072	2.8447	154.093	2.68807
147.724	2.57696	152.103	2.65335	137.121	2.392
7.907	0.137933	146.689	2.55891	75.964	1.32515
167.276	2.91804	168.996	2.94804	95.528	1.66643
72.801	1.26997	144.462	2.52006	32.768	0.57162
170.961	2.98232	150.524	2.62581	29.745	0.518885
18.435	0.321588	144.866	2.52711	31.645	0.552029
140.44	2.4499	172.333	3.00625	7.595	0.132491
167.905	2.92901	62.241	1.08576	9.462	0.165059
71.565	1.24841	130.601	2.27826	28.78	0.502051
33.69	0.587703	112.38	1.96041	23.886	0.416678
111.448	1.94415	119.249	2.08023	29.055	0.506848
166.608	2.90638	162.897	2.84165	29.249	0.510233
28.74	0.501353	165.579	2.88843	19.204	0.335003
2.545	0.0443961	152.592	2.66188	19.832	0.345958
53.531	0.933819	131.76	2.29848	20.136	0.351261
14.421	0.251566	104.621	1.82506	2.899	0.0505714
35.362	0.61687	150.255	2.62112	21.801	0.380306
159.044	2.77443	133.831	2.33461	166.504	2.90457
70.907	1.23693	92.726	1.61755	9.462	0.165059
132.089	2.30422	154.231	2.69047	17.496	0.305208
149.421	2.60657	167.905	2.92901	19.134	0.333782
38.66	0.674402	156.801	2.73531	15.781	0.275291
21.038	0.366996	128.29	2.23795	14.036	0.24485
110.556	1.92859	160.145	2.79364	14.323	0.249857
159.444	2.78141	152.354	2.65773	22.479	0.392134
72.3	1.26123	141.633	2.47071	23.682	0.413119
61.294	1.06924	166.399	2.90274	43.363	0.756443
155.925	2.72003	148.671	2.59348	42.51	0.741563
49.399	0.861738	164.055	2.86185	171.87	2.99818
84.508	1.4742	157.557	2.74849	71.03	1.23908
19.026	0.331898	127.405	2.22251	83.089	1.44944
170.134	2.96789	168.69	2.9427	19.344	0.337445
38.83	0.677368	5.528	0.0964329	20.095	0.350546
174.174	3.03837	2.545	0.0443961	22.906	0.399582
105.945	1.84815	32.125	0.560403	177.429	3.09515
59.49	1.03777	164.578	2.87097	25.278	0.440961
164.846	2.87565	166.551	2.90539	75.097	1.31003
11.889	0.207397	155.556	2.71359	13.039	0.227458
41.878	0.730538	55.491	0.96801	61.032	1.06467
49.236	0.858895	168.69	2.9427	6.116	0.10669
69.044	1.20443	112.932	1.97004	14.335	0.250066
34.16	0.595902	39.472	0.688567	12.529	0.218561
23.749	0.414288	59.421	1.03657	35.096	0.61223
84.958	1.48205	164.932	2.87715	55.491	0.96801
73.301	1.2787	174.289	3.04037	11.31	0.197297
22.521	0.392866	167.471	2.92144	11.004	0.191959
149.036	2.59985	124.992	2.18042	12.724	0.221963
129.472	2.25857	114.228	1.99264	174.806	3.04939
39.936	0.696661	53.13	0.926823	143.746	2.50757
163.113	2.84542	4.97	0.0866989	34.663	0.604677
172.304	3.00575	10.491	0.18301	15.396	0.268575
57.095	0.995991	157.218	2.74258	81.384	1.4197
155.556	2.71359	172.235	3.00454	25.364	0.442461
63.435	1.10659	171.254	2.98743	167.619	2.92402
164.982	2.87802	148.241	2.58598	22.023	0.384179
100.176	1.74751	151.39	2.64091	25.769	0.449526
17.103	0.298352	115.641	2.01729	23.839	0.415858
61.074	1.0654	165.964	2.89515	138.24	2.41152
145.305	2.53477	142.696	2.48925	26.973	0.470529
140.194	2.44561	168.906	2.94647	53.807	0.938633
154.759	2.69968	9.782	0.170642	24.963	0.435466
28.217	0.49223	163.009	2.8436	8.297	0.144737
72.255	1.26045	170.91	2.98143	13.496	0.23543
108.435	1.89159	148.671	2.59348	41.987	0.73244
138.122	2.40946	149.349	2.60531	128.234	2.23697
12.68	0.221196	167.196	2.91664	38.66	0.674402
126.027	2.19847	172.03	3.00097	5.44	0.0948978
107.354	1.87273	161.996	2.82593	17.592	0.306883
122.661	2.13975	4.399	0.0767381	160.427	2.79856
142.253	2.48152	168.871	2.94586	43.264	0.754716
152.819	2.66584	23.962	0.418004	31.357	0.547005
140.194	2.44561	142.815	2.49133	21.801	0.380306
160.821	2.80543	12.68	0.221196	77.471	1.35144
161.996	2.82593	167.905	2.92901	21.541	0.375771
7.853	0.136991	157.38	2.74541	162.35	2.83211
29.427	0.513338	150.422	2.62403	31.304	0.546081
74.055	1.29185	138.532	2.41661	30.53	0.532579
143.881	2.50992	147.529	2.57356	34.808	0.607206
79.177	1.3812	158.962	2.773	38.66	0.674402
10.886	0.1899	135	2.355	154.231	2.69047
39.806	0.694394	122.152	2.13087	12.144	0.211845
147.529	2.57356	164.745	2.87389	11.514	0.200855
32.276	0.563037	167.152	2.91587	15.195	0.265068
43.264	0.754716	160.821	2.80543	23.912	0.417132
158.749	2.76929	171.384	2.9897	128.211	2.23657
105.173	1.83468	9.728	0.1697	171.87	2.99818
110.556	1.92859	112.62	1.96459	146.31	2.5523
33.311	0.581092	150.642	2.62787	7.853	0.136991
40.101	0.69954	174.644	3.04657	24.852	0.433529
166.264	2.90038	7.431	0.12963	7.883	0.137515
27.3	0.476233	155.376	2.71045	170.538	2.97494
173.991	3.03518	141.633	2.47071	15.068	0.262853
38.66	0.674402	172.747	3.01348	28.072	0.4897
153.435	2.67659	164.055	2.86185	19.885	0.346883
161.565	2.81841	7.017	0.122408	103.815	1.811
38.29	0.667948	18.435	0.321588	36.674	0.639758
30.256	0.527799	66.251	1.15571	29.181	0.509046
126.87	2.21318	152.526	2.66073	21.468	0.374497
145.376	2.536	105.422	1.83903	33.311	0.581092
175.601	3.06326	135	2.355	30.662	0.534882
173.66	3.0294	102.995	1.79669	164.784	2.87457
8.531	0.148819	82.147	1.43301	22.51	0.392674
117.897	2.05665	167.005	2.91331	11.31	0.197297
52.815	0.921328	154.983	2.70359	16.091	0.280699
167.735	2.92604	137.021	2.39026	29.249	0.510233
173.29	3.02295	146.31	2.5523	98.973	1.72653
28.301	0.493695	6.71	0.117052	4.399	0.0767381
161.565	2.81841	8.427	0.147004	7.595	0.132491
112.62	1.96459	102.724	1.79196	147.095	2.56599
138.991	2.42462	171.573	2.993	29.249	0.510233
139.574	2.43479	53.13	0.926823	21.766	0.379696
8.842	0.154244	117.35	2.04711	146.31	2.5523
81.529	1.42223	132.879	2.318	14.973	0.261196
25.907	0.451933	20.772	0.362356	4.927	0.0859488
26.565	0.463412	164.438	2.86853	169.919	2.96414
165.379	2.88494	124.592	2.17344	15.662	0.273215
124.38	2.16974	147.265	2.56896	25.084	0.437576
160.017	2.79141	108.925	1.90014	166.264	2.90038
125.395	2.18745	106.858	1.86408	24.228	0.422644
163.301	2.8487	133.668	2.33176	149.349	2.60531
8.746	0.152569	3.066	0.0534847	170.074	2.96685
123.341	2.15162	172.235	3.00454	174.92	3.05138
166.373	2.90228	153.435	2.67659	20.647	0.360175
159.905	2.78945	124.695	2.17524	37.476	0.653748
171.469	2.99118	161.259	2.81307	165.324	2.88399
34.875	0.608375	4.899	0.0854603	33.334	0.581493
154.654	2.69785	167.471	2.92144	11.768	0.205286
113.962	1.988	157.521	2.74787	61.39	1.07091
74.624	1.30177	101.976	1.77891	12.907	0.225155
151.557	2.64383	138.814	2.42153	41.743	0.728183
79.875	1.39338	150.751	2.62977	12.804	0.223359
28.74	0.501353	36.469	0.636181	18.072	0.315256
9.211	0.160681	168.959	2.9474	12.155	0.212037
26.565	0.463412	8.584	0.149743	20.011	0.349081
157.834	2.75333	167.905	2.92901	163.142	2.84592
144.782	2.52564	150.945	2.63315	24.376	0.425226
12.875	0.224597	141.009	2.45982	43.172	0.753112
166.759	2.90902	31.185	0.544005	11.31	0.197297
17.928	0.312744	168.024	2.93109	35.538	0.619941
10.784	0.188121	23.749	0.414288	167.142	2.9157
79.695	1.39024	159.444	2.78141	59.826	1.04363
9.09	0.15857	163.74	2.85635	162.646	2.83727
41.009	0.715379	170.272	2.9703	17.904	0.312325
157.249	2.74312	142.306	2.48245	33.111	0.577603
85.426	1.49021	6.34	0.110598	16.557	0.288828
158.199	2.75969	6.34	0.110598	25.346	0.442147
15.524	0.270808	150.255	2.62112	60.751	1.05977
10.923	0.190546	156.501	2.73007	130.156	2.2705
148.299	2.58699	148.736	2.59462	4.635	0.080855
14.349	0.25031	36.87	0.643177	26.075	0.454864
122.471	2.13644	108.886	1.89946	148.173	2.5848
114.146	1.99121	144.246	2.51629	148.643	2.59299
133.452	2.328	5.389	0.0940081	16.091	0.280699
170.074	2.96685	125.218	2.18436	159.444	2.78141
143.973	2.51153	149.931	2.61546	72.121	1.25811
24.444	0.426412	141.953	2.47629	59.676	1.04101
42.51	0.741563	21.801	0.380306	150.255	2.62112
99.293	1.73211	158.682	2.76812	23.749	0.414288
24.146	0.421214	111.251	1.94071	30.784	0.53701
145.67	2.54113	168.024	2.93109	150.945	2.63315
151.557	2.64383	165.256	2.8828	10.008	0.174584
128.83	2.24737	145.713	2.54188	40.365	0.704145
118.61	2.06909	173.66	3.0294	143.531	2.50382
113.806	1.98528	141.633	2.47071	171.674	2.99476
144.782	2.52564	174.428	3.0428	14.995	0.261579
27.553	0.480647	132.274	2.30745	130.601	2.27826
167.276	2.91804	126.027	2.19847	23.199	0.404694
139.899	2.44046	141.766	2.47303	11.944	0.208356
16.928	0.2953	110.225	1.92281	145.62	2.54026
153.435	2.67659	55.008	0.959584	175.601	3.06326
17.65	0.307894	140.599	2.45267	11.56	0.201658
153.435	2.67659	171.87	2.99818	118.951	2.07503
165.964	2.89515	142.306	2.48245	143.746	2.50757
150.945	2.63315	60.255	1.05112	43.025	0.750547
147.875	2.5796	159.864	2.78874	116.565	2.03341
17.969	0.313459	176.906	3.08603	33.69	0.587703
104.036	1.81485	146.659	2.55838	11.689	0.203908
168.69	2.9427	149.036	2.59985	16.798	0.293032
61.858	1.07908	136.848	2.38724	163.142	2.84592
156.297	2.72651	135	2.355	34.526	0.602287
112.932	1.97004	162.255	2.83045	24.624	0.429552
24.102	0.420446	169.875	2.96338	54.782	0.955642
127.073	2.21672	166.464	2.90387	51.34	0.895598
160.463	2.79919	174.472	3.04357	20.772	0.362356
158.405	2.76329	153.435	2.67659	175.601	3.06326
150.068	2.61785	127.476	2.22375	36.87	0.643177
129.806	2.26439	172.405	3.00751	131.76	2.29848
54.162	0.944826	81.119	1.41508	54.638	0.95313
21.541	0.375771	96.34	1.6806	176.566	3.0801
127.999	2.23287	10.437	0.182068	34.651	0.604467
84.806	1.47939	130.601	2.27826	166.264	2.90038
14.697	0.256381	7.306	0.127449	18.004	0.31407
42.064	0.733783	124.992	2.18042	145.408	2.53656
35.942	0.626988	155.225	2.70781	21.405	0.373398
79.046	1.37891	163.202	2.84697	168.311	2.93609
128.157	2.23563	102.529	1.78856	37.349	0.651533
78.959	1.3774	138.991	2.42462	19.983	0.348592
16.144	0.281623	152.592	2.66188	76.43	1.33328
144.462	2.52006	127.235	2.21954	10.305	0.179765
74.982	1.30802	149.859	2.61421	77.347	1.34928
145.713	2.54188	169.695	2.96024	175.03	3.0533
101.976	1.77891	154.654	2.69785	39.588	0.690591
35.417	0.61783	172.747	3.01348	20.854	0.363786
157.166	2.74167	161.03	2.80908	30.16	0.526124
23.356	0.407432	106.607	1.8597	8.038	0.140218
32.661	0.569753	168.111	2.9326	24.692	0.430738
43.363	0.756443	164.846	2.87565	158.385	2.76294
164.932	2.87715	121.827	2.1252	161.565	2.81841
17.65	0.307894	172.747	3.01348	38.541	0.672326
113.962	1.988	145.008	2.52958	22.874	0.399024
154.799	2.70038	97.352	1.69825	23.899	0.416905
121.908	2.12662	140.711	2.45463	6.116	0.10669
150.524	2.62581	13.392	0.233616	40.342	0.703744
40.486	0.706256	144.782	2.52564	39.56	0.690102
173.83	3.03237	162.646	2.83727	156.448	2.72915
157.166	2.74167	147.265	2.56896	50.528	0.881433
156.501	2.73007	106.504	1.8579	50.599	0.882671
22.714	0.396233	131.009	2.28538	158.051	2.75711
150.101	2.61843	147.031	2.56487	19.983	0.348592
57.529	1.00356	113.962	1.988	142.431	2.48463
14.931	0.260463	170.538	2.97494	8.616	0.150301
100.125	1.74663	129.289	2.25537	24.864	0.433739
54.09	0.94357	141.633	2.47071	31.43	0.548279
161.075	2.80986	156.801	2.73531	163.56	2.85321
105.018	1.83198	147.095	2.56599	145.491	2.53801
24.102	0.420446	123.275	2.15046	146.31	2.5523
48.18	0.840473	176.532	3.0795	9.628	0.167955
54.293	0.947111	155.898	2.71955	40.4	0.704756
168.408	2.93778	165.651	2.88969	34.824	0.607485
164.932	2.87715	165.964	2.89515	28.867	0.503569
165.964	2.89515	6.203	0.108208	20.072	0.350145
156.801	2.73531	69.677	1.21548	36.293	0.633111
15.945	0.278152	117.474	2.04927	20.283	0.353826
26.053	0.45448	145.008	2.52958	22.329	0.389517
14.036	0.24485	15.945	0.278152	159.717	2.78617
68.499	1.19493	148.496	2.59043	170.538	2.97494
51.147	0.892231	169.509	2.95699	16.699	0.291305
35.91	0.62643	169.992	2.96542	129.094	2.25197
148.299	2.58699	158.499	2.76493	151.189	2.63741
161.94	2.82495	167.8	2.92718	153.435	2.67659
68.875	1.20149	168.996	2.94804	35.538	0.619941
168.179	2.93379	169.287	2.95312	12.529	0.218561
71.896	1.25419	159.444	2.78141	161.075	2.80986
168.996	2.94804	3.27	0.0570433	15.092	0.263272
40.061	0.698842	163.301	2.8487	19.44	0.33912
133.21	2.32377	124.114	2.1651	169.216	2.95188
38.29	0.667948	11.31	0.197297	17.475	0.304842
74.055	1.29185	146.31	2.5523	41.987	0.73244
159.274	2.77845	125.218	2.18436	20.854	0.363786
151.189	2.63741	117.759	2.05424	1.332	0.023236
110.225	1.92281	132.879	2.318	83.66	1.4594
9.211	0.160681	139.899	2.44046	7.001	0.122129
40.365	0.704145	123.311	2.15109	22.714	0.396233
21.038	0.366996	151.821	2.64843	85.03	1.4833
23.629	0.412195	163.496	2.8521	24.682	0.430564
49.399	0.861738	158.199	2.75969	28.811	0.502592
27.979	0.488078	159.444	2.78141	165.069	2.87954
67.068	1.16996	78.408	1.36778	63.004	1.09907
23.385	0.407938	122.619	2.13902	167.661	2.92475
18.435	0.321588	124.509	2.17199	115.463	2.01419
77.196	1.34664	152.65	2.66289	163.443	2.85117
50.356	0.878432	164.055	2.86185	17.969	0.313459
63.435	1.10659	14.036	0.24485	48.424	0.84473
13.496	0.23543	159.146	2.77621	27.35	0.477106
67.834	1.18333	8.881	0.154924	43.025	0.750547
71.03	1.23908	165.651	2.88969	19.277	0.336277
36.87	0.643177	150.255	2.62112	39.401	0.687329
14.036	0.24485	157.38	2.74541	25.523	0.445235
152.103	2.65335	16.699	0.291305	175.426	3.06021
12.381	0.21598	147.529	2.57356	61.557	1.07383
58.736	1.02462	5.102	0.0890016	159.864	2.78874
9.866	0.172107	156.801	2.73531	42.274	0.737446
144.462	2.52006	153.435	2.67659	51.843	0.904372
32.574	0.568235	166.759	2.90902	11.889	0.207397
51.34	0.895598	133.603	2.33063	25.769	0.449526
6.009	0.104824	156.501	2.73007	34.38	0.59974
173.991	3.03518	23.199	0.404694	16.302	0.284379
164.358	2.86713	125.218	2.18436	42.785	0.746361
114.677	2.00048	27.474	0.479269	15.461	0.269709
121.504	2.11957	137.386	2.39662	39.56	0.690102
144.782	2.52564	21.801	0.380306	124.216	2.16688
130.156	2.2705	131.424	2.29262	52.496	0.915764
16.991	0.296399	144.462	2.52006	14.621	0.255055
77.661	1.35475	68.749	1.19929	128.234	2.23697
160.017	2.79141	126.87	2.21318	20.556	0.358588
34.824	0.607485	61.074	1.0654	54.926	0.958154
142.907	2.49293	157.62	2.74959	62.103	1.08335
108.435	1.89159	129.094	2.25197	5.417	0.0944966
103.671	1.80848	139.635	2.43586	131.496	2.29387
5.572	0.0972004	162.35	2.83211	164.219	2.86471
133.152	2.32276	101.31	1.7673	60.573	1.05666
168.93	2.94689	146.31	2.5523	176.392	3.07706
160.017	2.79141	125.218	2.18436	157.27	2.74349
174.193	3.0387	164.358	2.86713	104.621	1.82506
146.821	2.56121	155.925	2.72003	20.323	0.354523
31.608	0.551384	141.843	2.47437	172.011	3.00064
158.429	2.76371	158.875	2.77149	31.399	0.547738
64.359	1.12271	67.751	1.18188	171.254	2.98743
18.435	0.321588	162.35	2.83211	155.726	2.71655
50.711	0.884625	129.289	2.25537	41.448	0.723037
146.725	2.55954	23.199	0.404694	52.883	0.922515
104.534	1.82354	126.027	2.19847	13.815	0.240995
29.932	0.522147	161.03	2.80908	108.435	1.89159
22.38	0.390407	160.346	2.79715	120.964	2.11015
55.923	0.975546	164.578	2.87097	39.806	0.694394
154.537	2.69581	150.255	2.62112	29.667	0.517524
129.174	2.25337	112.306	1.95912	13.861	0.241797
150.709	2.62903	146.31	2.5523	78.69	1.3727
166.329	2.90152	139.635	2.43586	148.092	2.58338
117.216	2.04477	148.392	2.58862	28.811	0.502592
50.332	0.878014	140.194	2.44561	20.854	0.363786
14.036	0.24485	121.43	2.11828	128.333	2.2387
122.829	2.14268	163.301	2.8487	13.601	0.237262
130.914	2.28372	115.821	2.02043	20.556	0.358588
25.56	0.44588	128.66	2.2444	22.109	0.385679
130.601	2.27826	124.992	2.18042	30.763	0.536643
108.699	1.89619	63.435	1.10659	38.501	0.671629
165.964	2.89515	125.942	2.19699	9.462	0.165059
24.341	0.424615	21.371	0.372805	173.991	3.03518
73.78	1.28705	143.842	2.50924	28.74	0.501353
107.241	1.87076	113.429	1.97871	18.083	0.315448
80.134	1.39789	7.907	0.137933	22.504	0.39257
55.008	0.959584	133.452	2.328	4.764	0.0831053
164.055	2.86185	131.186	2.28847	28.465	0.496556
172.569	3.01037	79.046	1.37891	23.962	0.418004
6.71	0.117052	172.725	3.01309	18.435	0.321588
166.759	2.90902	154.747	2.69948	169.765	2.96146
82.405	1.43751	116.565	2.03341	23.629	0.412195
51.633	0.900709	78.366	1.36705	150.573	2.62666
9.293	0.162111	12.724	0.221963	173.517	3.02691
21.644	0.377568	2.083	0.0363368	126.027	2.19847
12.724	0.221963	145.923	2.54555	30.53	0.532579
160.974	2.8081	159.864	2.78874	13.449	0.23461
25.463	0.444188	149.621	2.61006	132.064	2.30378
18.004	0.31407	157.38	2.74541	47.121	0.822
104.744	1.8272	51.34	0.895598	32.229	0.562217
39.472	0.688567	156.801	2.73531	77.989	1.36047
149.036	2.59985	63.435	1.10659	25.278	0.440961
170.961	2.98232	126.469	2.20618	177.797	3.10157
54.324	0.947652	102.529	1.78856	171.254	2.98743
118.811	2.07259	79.875	1.39338	20.225	0.352814
63.435	1.10659	167.471	2.92144	35.074	0.611846
161.565	2.81841	157.166	2.74167	28.496	0.497097
157.964	2.75559	29.578	0.515972	15.843	0.276372
146.023	2.54729	163.496	2.8521	166.608	2.90638
174.401	3.04233	162.181	2.82916	51.226	0.893609
40.601	0.708262	80.134	1.39789	26.565	0.463412
162.35	2.83211	157.751	2.75188	162.474	2.83427
24.905	0.434454	116.565	2.03341	55.098	0.961154
172.235	3.00454	124.114	2.1651	14.036	0.24485
155.556	2.71359	17.879	0.311889	11.976	0.208915
4.865	0.0848672	145.305	2.53477	29.505	0.514698
168.69	2.9427	139.635	2.43586	30.619	0.534131
51.71	0.902052	131.009	2.28538	8.561	0.149342
103.241	1.80098	146.31	2.5523	86.309	1.50561
75.53	1.31758	170.049	2.96641	101.041	1.7626
173.089	3.01944	22.068	0.384964	144.834	2.52655
39.036	0.680961	173.418	3.02518	17.745	0.309552
161.565	2.81841	140.528	2.45143	20.556	0.358588
19.799	0.345383	137.291	2.39497	8.746	0.152569
11.041	0.192604	150.068	2.61785	113.962	1.988
170.727	2.97824	163.443	2.85117	23.009	0.401379
16.144	0.281623	115.346	2.01215	12.724	0.221963
5.102	0.0890016	145.62	2.54026	17.447	0.304353
138.24	2.41152	27.646	0.482269	30.801	0.537306
141.17	2.46263	151.557	2.64383	118.179	2.06157
50.44	0.879898	148.57	2.59172	22.333	0.389587
52.696	0.919252	143.842	2.50924	19.722	0.344039
56.31	0.982297	77.196	1.34664	167.229	2.91722
17.879	0.311889	150.642	2.62787	170.69	2.97759
52.224	0.911019	170.87	2.98073	48.225	0.841258
159.274	2.77845	119.249	2.08023	42.51	0.741563
22.62	0.394593	27.759	0.48424	18.435	0.321588
74.745	1.30389	166.759	2.90902	103.079	1.79816
79.461	1.38615	172.093	3.00207	18.759	0.32724
51.843	0.904372	38.367	0.669291	28.899	0.504127
8.973	0.156529	165.53	2.88758	6.71	0.117052
173.991	3.03518	104.744	1.8272	57.095	0.995991
174.958	3.05205	158.839	2.77086	36.209	0.631646
26.565	0.463412	140.631	2.45323	133.285	2.32508
23.962	0.418004	157.751	2.75188	104.931	1.83046
5.44	0.0948978	166.35	2.90188	16.557	0.288828
24.905	0.434454	73.301	1.2787	20.556	0.358588
20.225	0.352814	151.557	2.64383	73.301	1.2787
41.634	0.726282	140.356	2.44843	34.509	0.60199
146.725	2.55954	144.782	2.52564	158.199	2.75969
69.146	1.20621	125.218	2.18436	34.992	0.610416
17.103	0.298352	148.392	2.58862	23.127	0.403438
150.396	2.62357	156.038	2.722	7.8	0.136067
5.194	0.0906064	153.435	2.67659	16.798	0.293032
13.707	0.239111	124.38	2.16974	132.23	2.30668
114.362	1.99498	9.462	0.165059	8.973	0.156529
154.058	2.68746	115.201	2.00962	94.497	1.64845
149.036	2.59985	165.964	2.89515	78.584	1.37085
125.096	2.18223	160.346	2.79715	177.138	3.09007
131.186	2.28847	129.289	2.25537	157.694	2.75088
145.491	2.53801	155.556	2.71359	34.16	0.595902
30.069	0.524537	24.102	0.420446	163.496	2.8521
35.942	0.626988	171.87	2.99818	37.381	0.652091
52.524	0.916252	9.866	0.172107	139.086	2.42628
17.526	0.305731	162.474	2.83427	150.255	2.62112
169.919	2.96414	101.31	1.7673	26.565	0.463412
47.386	0.826622	122.005	2.12831	166.759	2.90902
9.273	0.161762	99.09	1.72857	21.092	0.367938
158.749	2.76929	29.745	0.518885	137.545	2.3994
118.61	2.06909	23.749	0.414288	23.839	0.415858
38.234	0.666971	145.491	2.53801	161.259	2.81307
116.565	2.03341	145.008	2.52958	51.009	0.889824
17.241	0.30076	28.61	0.499086	77.005	1.34331
38.66	0.674402	19.983	0.348592	151.928	2.6503
86.634	1.51128	149.744	2.6122	112.38	1.96041
160.427	2.79856	144.462	2.52006	40.236	0.701895
155.556	2.71359	16.26	0.283647	102.265	1.78396
18.435	0.321588	167.196	2.91664	124.16	2.1659
123.311	2.15109	145.582	2.5396	61.189	1.06741
121.827	2.1252	156.038	2.722	51.47	0.897866
96.546	1.68419	104.036	1.81485	8.746	0.152569
138.013	2.40756	25.201	0.439617	115.346	2.01215
124.992	2.18042	119.358	2.08213	170.218	2.96936
60.945	1.06315	116.565	2.03341	63.435	1.10659
99.782	1.74064	32.276	0.563037	143.499	2.50326
105.945	1.84815	109.026	1.9019	27.451	0.478867
54.782	0.955642	37.648	0.656748	10.954	0.191086
24.146	0.421214	149.036	2.59985	22.056	0.384755
167.32	2.9188	107.354	1.87273	43.305	0.755432
62.103	1.08335	19.983	0.348592	23.499	0.409927
142.352	2.48325	139.97	2.4417	38.089	0.664441
30.379	0.529945	141.633	2.47071	75.964	1.32515
41.496	0.723875	140.528	2.45143	91.102	1.58922
65.323	1.13952	113.749	1.98429	21.251	0.370712
34.046	0.593914	153.435	2.67659	143.499	2.50326
157.166	2.74167	143.13	2.49682	32.229	0.562217
140.631	2.45323	154.654	2.69785	18.435	0.321588
133.025	2.32055	101.56	1.77166	155.854	2.71879
161.565	2.81841	122.661	2.13975	32.574	0.568235
47.121	0.822	36.87	0.643177	127.942	2.23188
149.421	2.60657	29.055	0.506848	29.745	0.518885
38.157	0.665628	109.654	1.91285	40.601	0.708262
64.231	1.12047	108.435	1.89159	131.009	2.28538
157.521	2.74787	133.603	2.33063	7.651	0.133467
159.905	2.78945	131.987	2.30244	153.435	2.67659
33.024	0.576085	130.601	2.27826	52.633	0.918153
116.565	2.03341	143.616	2.5053	15.018	0.261981
133.919	2.33614	128.66	2.2444	41.309	0.720613
153.435	2.67659	125.838	2.19517	106.144	1.85162
125.311	2.18598	164.055	2.86185	72.897	1.27165
9.09	0.15857	149.036	2.59985	38.333	0.668698
48.814	0.851533	12.095	0.210991	159.362	2.77998
110.556	1.92859	116.565	2.03341	96.633	1.68571
148.134	2.58412	146.31	2.5523	18.712	0.32642
161.565	2.81841	142.125	2.47929	17.038	0.297218
169.114	2.9501	12.804	0.223359	33.389	0.582453
52.815	0.921328	25.201	0.439617	158.199	2.75969
58.57	1.02172	158.552	2.76585	172.304	3.00575
73.301	1.2787	59.421	1.03657	80.34	1.40149
164.876	2.87617	174.289	3.04037	39.806	0.694394
147.265	2.56896	164.358	2.86713	28.909	0.504301
131.009	2.28538	161.565	2.81841	20.056	0.349866
75.964	1.32515	64.983	1.13359	29.445	0.513652
145.713	2.54188	129.472	2.25857	72.255	1.26045
27.255	0.475448	166.701	2.90801	67.068	1.16996
13.829	0.241239	82.093	1.43207	175.101	3.05454
17.447	0.304353	30.379	0.529945	19.916	0.347424
132.709	2.31503	171.87	2.99818	30.174	0.526369
146.976	2.56391	165.379	2.88494	125.538	2.18994
155.898	2.71955	153.435	2.67659	141.546	2.46919
117.824	2.05537	113.429	1.97871	10.934	0.190738
30.964	0.54015	111.371	1.94281	177.614	3.09838
162.35	2.83211	139.399	2.43174	169.695	2.96024
145.491	2.53801	144.462	2.52006	25.346	0.442147
19.058	0.332456	139.304	2.43008	5.194	0.0906064
52.352	0.913252	173.66	3.0294	8.246	0.143847
174.428	3.0428	129.094	2.25197	12.171	0.212316
12.529	0.218561	72.646	1.26727	173.797	3.03179
108.435	1.89159	127.569	2.22537	171.87	2.99818
161.175	2.81161	21.448	0.374148	19.44	0.33912
58.736	1.02462	140.906	2.45803	2.203	0.0384301
28.301	0.493695	145.784	2.54312	178.21	3.10877
145.886	2.5449	99.462	1.73506	2.862	0.049926
172.057	3.00144	146.31	2.5523	177.709	3.10003
43.152	0.752763	25.56	0.44588	23.499	0.409927
129.289	2.25537	126.87	2.21318	178.452	3.113
43.919	0.766143	149.744	2.6122	5.042	0.0879549
129.174	2.25337	106.26	1.85365
37.093	0.647067	152.447	2.65935
155.225	2.70781	138.576	2.41738
162.897	2.84165	10.305	0.179765
53.973	0.941529	100.713	1.75688
119.476	2.08419	36.254	0.632431
40.601	0.708262	142.524	2.48625
13.57	0.236721	149.3	2.60446
131.987	2.30244	150.573	2.62666
163.443	2.85117	159.677	2.78548
14.931	0.260463	158.839	2.77086
13.57	0.236721	102.995	1.79669
16.294	0.28424	167.005	2.91331
5.711	0.0996252	78.111	1.3626
18.435	0.321588	120.256	2.0978
32.969	0.575126	153.925	2.68514
132.51	2.31156	146.31	2.5523
9.866	0.172107	122.829	2.14268
21.501	0.375073	113.749	1.98429
3.814	0.0665331	139.635	2.43586
28.301	0.493695	126.158	2.20076
21.251	0.370712	148.392	2.58862
136.081	2.37386	36.254	0.632431
72.759	1.26924	131.009	2.28538
128.66	2.2444	146.976	2.56391
143.746	2.50757	128.29	2.23795
126.87	2.21318	155.376	2.71045
159.444	2.78141	68.629	1.19719
22.249	0.388121	124.824	2.17749
28.301	0.493695	154.654	2.69785
105.945	1.84815	144.162	2.51483
23.356	0.407432	112.834	1.96833
68.962	1.203	156.038	2.722
24.146	0.421214	10.784	0.188121
17.354	0.302731	160.017	2.79141
154.44	2.69412	154.983	2.70359
158.552	2.76585	131.634	2.29628
10.886	0.1899	22.38	0.390407
101.592	1.77222	78.69	1.3727
30.256	0.527799	174.611	3.04599
150.068	2.61785	99.162	1.72983
134.256	2.34202	168.906	2.94647
172.875	3.01571	149.3	2.60446
55.954	0.976086	136.273	2.37721
58.841	1.02645	161.075	2.80986
81.416	1.42026	166.608	2.90638
141.52	2.46874	148.736	2.59462
20.556	0.358588	69.444	1.21141
96.34	1.6806	101.768	1.77529
12.381	0.21598	157.62	2.74959
148.815	2.596	106.189	1.85241
50.631	0.88323	132.51	2.31156
142.431	2.48463	168.232	2.93471
168.179	2.93379	148.671	2.59348
57.724	1.00696	149.036	2.59985
21.801	0.380306	123.69	2.1577
71.565	1.24841	138.576	2.41738
58.092	1.01338	170.538	2.97494
80.074	1.39685	38.157	0.665628
51.843	0.904372	161.114	2.81054
124.287	2.16812	135	2.355
25.017	0.436408	168.486	2.93914
111.448	1.94415	113.199	1.97469
141.71	2.47205	164.745	2.87389
159.193	2.77703	60.803	1.06067
56.004	0.976959	167.32	2.9188
53.326	0.930242	149.534	2.60854
148.782	2.59542	169.875	2.96338
76.43	1.33328	21.251	0.370712
130.601	2.27826	153.435	2.67659
22.443	0.391506	24.444	0.426412
82.093	1.43207	97.765	1.70546
112.203	1.95732	164.578	2.87097
139.399	2.43174	165.964	2.89515
29.932	0.522147	120.069	2.09454
126.87	2.21318	152.526	2.66073
8.427	0.147004	5.042	0.0879549
43.315	0.755606	69.677	1.21548
146.976	2.56391	159.677	2.78548
116.053	2.02448	160.974	2.8081
152.021	2.65192	40.972	0.714734
46.975	0.819453	158.962	2.773
155.056	2.70487	139.399	2.43174
164.055	2.86185	121.43	2.11828
143.13	2.49682	164.055	2.86185
176.009	3.07038	114.228	1.99264
35.538	0.619941	122.735	2.14104
144.462	2.52006	17.354	0.302731
22.109	0.385679	105.422	1.83903
120.964	2.11015	131.348	2.29129
153.435	2.67659	140.528	2.45143
77.347	1.34928	159.444	2.78141
32.471	0.566439	176.906	3.08603
32.735	0.571044	4.574	0.0797909
17.879	0.311889	131.878	2.30054
30.256	0.527799	148.109	2.58368
24.362	0.424982	164.476	2.86919
57.724	1.00696	68.629	1.19719
165.579	2.88843	123.69	2.1577
33.275	0.580464	147.265	2.56896
142.696	2.48925	13.392	0.233616
27.646	0.482269	174.053	3.03626
72.553	1.26565	4.764	0.0831053
142.853	2.49199	130.236	2.27189
11.768	0.205286	12.2	0.212822
31.866	0.555885	146.31	2.5523
77.196	1.34664	27.897	0.486648
12.171	0.212316	149.381	2.60587
34.16	0.595902	153.435	2.67659
126.193	2.20137	121.43	2.11828
119.745	2.08889	81.724	1.42563
131.082	2.28665	23.749	0.414288
25.942	0.452544	144.09	2.51357
76.329	1.33152	155.298	2.70909
58.299	1.01699	155.556	2.71359
9.462	0.165059	142.696	2.48925
14.036	0.24485	10.305	0.179765
53.746	0.937569	129.806	2.26439
49.574	0.864791	155.095	2.70555
27.759	0.48424	167.661	2.92475
100.008	1.74458	140.44	2.4499
39.289	0.685375	133.091	2.3217
170.838	2.98017	111.371	1.94281
67.249	1.17312	158.199	2.75969
122.905	2.14401	121.759	2.12402
97.765	1.70546	165.466	2.88646
120.964	2.11015	164.578	2.87097
29.982	0.523019	13.449	0.23461
121.866	2.12588	112.62	1.96459
125.134	2.18289	147.724	2.57696
29.745	0.518885	112.109	1.95568
154.747	2.69948	149.349	2.60531
131.987	2.30244	159.075	2.77497
101.004	1.76196	151.928	2.6503
5.599	0.0976714	150.751	2.62977
104.534	1.82354	95.528	1.66643
133.668	2.33176	111.801	1.95031
31.504	0.54957	145.008	2.52958
103.57	1.80672	173.29	3.02295
48.366	0.843718	169.38	2.95474
173.367	3.02429	157.751	2.75188
142.595	2.48749	51.17	0.892632
23.199	0.404694	100.954	1.76109
61.46	1.07214	8.13	0.141823
29.476	0.514192	133.264	2.32472
20.225	0.352814	142.765	2.49046
53.616	0.935301	169.509	2.95699
25.769	0.449526	143.842	2.50924
109.026	1.9019	133.919	2.33614
157.62	2.74959	123.69	2.1577
129.56	2.2601	77.005	1.34331
147.653	2.57572	143.973	2.51153
59.859	1.04421	113.429	1.97871
54.246	0.946291	146.821	2.56121
25.821	0.450433	157.068	2.73996
127.405	2.22251	162.255	2.83045
120.964	2.11015	71.565	1.24841
9.728	0.1697	167.619	2.92402
160.821	2.80543	142.306	2.48245
165.677	2.89014	171.674	2.99476
155.659	2.71538	164.624	2.87177
26.565	0.463412	139.086	2.42628
166.551	2.90539	38.66	0.674402
173.66	3.0294	132.138	2.30507
108.435	1.89159	139.844	2.4395
70.641	1.23229	135	2.355
45	0.785	116.565	2.03341
22.834	0.398326	140.964	2.45904
147.995	2.58169	115.201	2.00962
163.072	2.8447	122.471	2.13644
159.59	2.78396	139.538	2.43416
18.435	0.321588	137.49	2.39844
77.005	1.34331	24.624	0.429552
145.84	2.5441	150.255	2.62112
130.156	2.2705	24.146	0.421214
18.925	0.330136	144.866	2.52711
163.856	2.85838	142.125	2.47929
165.379	2.88494	149.744	2.6122
21.801	0.380306	163.909	2.8593
145.784	2.54312	117.408	2.04812
53.13	0.926823	147.381	2.57098
17.65	0.307894	166.504	2.90457
144.462	2.52006	135	2.355
41.73	0.727957	160.56	2.80088
58.782	1.02542	19.179	0.334567
121.373	2.11728	124.695	2.17524
17.819	0.310843	173.48	3.02626
118.393	2.0653	150.642	2.62787
128.367	2.23929	77.471	1.35144
163.887	2.85892	127.304	2.22075
50.906	0.888027	6.34	0.110598
124.992	2.18042	63.435	1.10659
146.725	2.55954	167.125	2.9154
29.168	0.50882	141.072	2.46092
36.027	0.628471	118.237	2.06258
108.8	1.89796	120.964	2.11015
56.889	0.992397	7.595	0.132491
142.125	2.47929	175.236	3.05689
163.301	2.8487	122.229	2.13222
18.435	0.321588	121.759	2.12402
144.09	2.51357	140.194	2.44561
171.027	2.98347	113.499	1.97993
101.976	1.77891	155.854	2.71879
133.668	2.33176	158.499	2.76493
118.61	2.06909	156.251	2.72571
16.46	0.287136	126.87	2.21318
97.496	1.70076	3.945	0.0688183
112.068	1.95496	167.196	2.91664
143.616	2.5053	146.976	2.56391
37.304	0.650748	158.199	2.75969
68.199	1.18969	99.689	1.73902
10.204	0.178003	159.228	2.77764
157.989	2.75603	105.709	1.84403
168.311	2.93609	151.39	2.64091
4.574	0.0797909	149.421	2.60657
96.71	1.68705	164.876	2.87617
33.179	0.578789	167.471	2.92144
20.695	0.361013	138.24	2.41152
153.435	2.67659	8.746	0.152569
6.633	0.115709	6.843	0.119372
8.366	0.14594	129.56	2.2601
26.565	0.463412	150.751	2.62977
165.964	2.89515	111.501	1.94507
108.825	1.89839	127.875	2.23071
162.897	2.84165	158.552	2.76585
37.875	0.660708	150.945	2.63315
33.341	0.581615	176.906	3.08603
162.474	2.83427	141.34	2.4656
22.443	0.391506	142.595	2.48749
39.987	0.697551	27.216	0.474768
170.538	2.97494	125.311	2.18598
110.854	1.93379	159.677	2.78548
58.57	1.02172	131.634	2.29628
41.424	0.722619	167.775	2.92674
99.162	1.72983	149.534	2.60854
135	2.355	113.962	1.988
13.392	0.233616	143.427	2.502
9.462	0.165059	162.897	2.84165
11.889	0.207397	17.819	0.310843
104.036	1.81485	148.627	2.59272
25.514	0.445078	118.301	2.0637
29.745	0.518885	135	2.355
26.565	0.463412	174.726	3.048
7.696	0.134252	12.529	0.218561
23.385	0.407938	130.815	2.282
12.995	0.226691	105.376	1.83823
137.911	2.40578	132.51	2.31156
167.692	2.92529	142.125	2.47929
104.534	1.82354	154.983	2.70359
115.201	2.00962	151.699	2.6463
130.101	2.26954	110.225	1.92281
120.379	2.09994	38.884	0.67831
117.824	2.05537	128.454	2.24081
131.987	2.30244	163.113	2.84542
20.41	0.356041	152.7	2.66377
39.094	0.681973	152.241	2.65576
102.265	1.78396	144.162	2.51483
124.992	2.18042	168.024	2.93109
109.026	1.9019	123.111	2.1476
34.624	0.603996	156.949	2.73789
164.65	2.87223	150.945	2.63315
35.134	0.612893	147.529	2.57356
160.346	2.79715	129.401	2.25733
157.068	2.73996	115.641	2.01729
145.62	2.54026	138.18	2.41047
150.573	2.62666	143.616	2.5053
169.796	2.962	149.3	2.60446
110.095	1.92055	10.62	0.18526
26.565	0.463412	175.764	3.06611
148.299	2.58699	162.35	2.83211
31.866	0.555885	148.671	2.59348
123.311	2.15109	141.71	2.47205
139.635	2.43586	21.413	0.373538
24.102	0.420446	165.651	2.88969
162.121	2.82811	152.241	2.65576
15.154	0.264353	135.971	2.37194
147.804	2.57836	14.534	0.253538
149.744	2.6122	157.521	2.74787
164.219	2.86471	58.241	1.01598
144.605	2.52255	143.531	2.50382
174.56	3.0451	153.435	2.67659
135	2.355	149.859	2.61421
147.848	2.57913	111.801	1.95031
143.427	2.502	171.87	2.99818
48.652	0.848707	143.673	2.5063
156.501	2.73007	164.055	2.86185
18.435	0.321588	157.751	2.75188
38.29	0.667948	20.323	0.354523
24.305	0.423987	17.65	0.307894
53.881	0.939924	109.983	1.91859
108.004	1.88407	151.557	2.64383
113.86	1.98622	105.068	1.83285
82.875	1.44571	147.265	2.56896
164.358	2.86713	126.529	2.20723
138.24	2.41152	140.194	2.44561
11.592	0.202216	12.381	0.21598
15.376	0.268226	22.166	0.386674
29.358	0.512134	149.036	2.59985
77.905	1.35901	12.995	0.226691
15.709	0.274035	164.055	2.86185
118.74	2.07135	34.992	0.610416
169.114	2.9501	173.211	3.02157
164.055	2.86185	169.38	2.95474
94.635	1.65086	133.603	2.33063
146.004	2.54696	160.346	2.79715
11.31	0.197297	156.038	2.722
10.886	0.1899	140.711	2.45463
163.202	2.84697	165.619	2.88913
78.906	1.37647	173.558	3.02762
37.235	0.649544	161.175	2.81161
150.255	2.62112	147.529	2.57356
153.435	2.67659	22.932	0.400036
35.882	0.625942	18.435	0.321588
143.616	2.5053	127.875	2.23071
16.821	0.293433	68.199	1.18969
24.146	0.421214	150.642	2.62787
129.207	2.25394	158.199	2.75969
139.538	2.43416	21.801	0.380306
164.055	2.86185	128.367	2.23929
98.13	1.71182	164.055	2.86185
160.769	2.80453	117.216	2.04477
67.38	1.17541	4.236	0.0738947
60.524	1.05581	126.87	2.21318
32.619	0.56902	145.176	2.53251
158.199	2.75969	156.14	2.72378
77.574	1.35324	32.196	0.561641
22.166	0.386674	157.068	2.73996
139.97	2.4417	138.945	2.42382
6.843	0.119372	149.036	2.59985
74.745	1.30389	145.784	2.54312
111.595	1.94671	156.371	2.72781
53.13	0.926823	147.995	2.58169
66.194	1.15472	118.496	2.0671
114.567	1.99856	157.834	2.75333
132.274	2.30745	131.186	2.28847
156.801	2.73531	125.538	2.18994
99.09	1.72857	142.595	2.48749
19.983	0.348592	152.65	2.66289
25.017	0.436408	154.44	2.69412
151.783	2.64777	11.31	0.197297
50.389	0.879008	6.843	0.119372
18.435	0.321588	12.529	0.218561
55.125	0.961625	172.185	3.00367
48.691	0.849387	144.293	2.51711
41.532	0.724503	162.824	2.84037
82.304	1.43575	110.854	1.93379
10.784	0.188121	15.255	0.266115
13.092	0.228383	115.641	2.01729
14.036	0.24485	132.709	2.31503
171.87	2.99818	143.13	2.49682
102.095	1.78099	151.39	2.64091
161.565	2.81841	141.843	2.47437
23.552	0.410852	170.538	2.97494
50.194	0.875606	155.925	2.72003
104.036	1.81485	122.829	2.14268
147.426	2.57176	132.879	2.318
169.796	2.962	160.201	2.79462
6.459	0.112674	21.541	0.375771
47.911	0.835781	150.422	2.62403
63.435	1.10659	141.009	2.45982
36.254	0.632431	27.553	0.480647
152.819	2.66584	29.539	0.515291
169.38	2.95474	67.011	1.16897
5.08	0.0886178	151.928	2.6503
64.799	1.13038	53.973	0.941529
10.62	0.18526	139.635	2.43586
108.435	1.89159	45	0.785
6.953	0.121291	15.642	0.272866
123.69	2.1577	109.983	1.91859
104.036	1.81485	160.71	2.8035
62.526	1.09073	153.435	2.67659
53.673	0.936296	162.031	2.82654
123.69	2.1577	54.293	0.947111
155.136	2.70626	123.111	2.1476
164.055	2.86185	172.504	3.00924
158.356	2.76243	122.005	2.12831
143.13	2.49682	165.53	2.88758
125.838	2.19517	126.254	2.20243
113.199	1.97469	31.608	0.551384
51.71	0.902052	11.889	0.207397
167.196	2.91664	148.241	2.58598
161.565	2.81841	142.696	2.48925
10.539	0.183847	149.931	2.61546
78.366	1.36705	141.633	2.47071
71.03	1.23908	140.194	2.44561
160.346	2.79715	161.03	2.80908
170.727	2.97824	156.801	2.73531
35.538	0.619941	126.573	2.208
151.699	2.6463	167.735	2.92604
25.017	0.436408	108.435	1.89159
68.962	1.203	147.095	2.56599
166.373	2.90228	156.571	2.73129
9.866	0.172107	115.463	2.01419
76.504	1.33457	148.841	2.59645
157.068	2.73996	125.538	2.18994
152.021	2.65192	157.891	2.75432
146.689	2.55891	116.565	2.03341
35.096	0.61223	82.875	1.44571
129.289	2.25537	144.246	2.51629
165.379	2.88494	12.529	0.218561
110.056	1.91987	155.772	2.71736
22.109	0.385679	166.908	2.91162
130.426	2.27521	149.886	2.61468
77.005	1.34331	109.44	1.90912
86.82	1.51453	8.13	0.141823
15.945	0.278152	124.992	2.18042
136.397	2.37937	138.366	2.41372
18.853	0.32888	165.203	2.88187
156.644	2.73257	167.905	2.92901
156.644	2.73257	65.225	1.13781
9.605	0.167554	135	2.355
31.891	0.556321	141.009	2.45982
158.875	2.77149	168.232	2.93471
58.671	1.02348	164.291	2.86597
174.958	3.05205	6.52	0.113738
23.199	0.404694	171.529	2.99223
147.2	2.56782	1.909	0.0333014
8.366	0.14594	167.661	2.92475
47.291	0.824965	27.897	0.486648
129.472	2.25857	146.976	2.56391
40.601	0.708262	15.593	0.272011
157.011	2.73897	19.29	0.336503
160.346	2.79715	156.801	2.73531
8.471	0.147772	111.448	1.94415
33.69	0.587703	151.39	2.64091
146.768	2.56029	174.289	3.04037
150.803	2.63067	150.255	2.62112
140.356	2.44843	161.075	2.80986
7.352	0.128252	159.775	2.78719
122.005	2.12831	163.301	2.8487
11.976	0.208915	147.995	2.58169
174.56	3.0451	138.991	2.42462
9.66	0.168513	109.29	1.9065
110.433	1.92644	165.256	2.8828
151.049	2.63497	153.435	2.67659
173.211	3.02157	75.466	1.31646
16.113	0.281082	121.373	2.11728
148.241	2.58598	120.964	2.11015
14.036	0.24485	128.66	2.2444
59.47	1.03742	118.61	2.06909
158.749	2.76929	164.578	2.87097
170.538	2.97494	153.435	2.67659
156.949	2.73789	149.036	2.59985
176.009	3.07038	174.472	3.04357
57.171	0.997316	146.31	2.5523
173.991	3.03518	150.945	2.63315
99.462	1.73506	3.814	0.0665331
63.435	1.10659	140.528	2.45143
107.879	1.88189	19.983	0.348592
10.784	0.188121	147.875	2.5796
140.44	2.4499	142.595	2.48749
67.521	1.17787	173.418	3.02518
56.821	0.991211	147.2	2.56782
8.471	0.147772	157.38	2.74541
22.479	0.392134	157.166	2.74167
169.216	2.95188	173.367	3.02429
15.422	0.269028	127.569	2.22537
94.764	1.65311	126.87	2.21318
145.561	2.53923	146.689	2.55891
64.134	1.11878	15.524	0.270808
4.316	0.0752902	104.621	1.82506
46.685	0.814394	148.276	2.58659
12.875	0.224597	10.437	0.182068
148.134	2.58412	155.898	2.71955
146.821	2.56121	151.113	2.63608
127.875	2.23071	146.31	2.5523
54.462	0.950059	166.759	2.90902
178.636	3.11621	159.775	2.78719
139.899	2.44046	113.334	1.97705
143.881	2.50992	118.443	2.06617
168.408	2.93778	112.249	1.95812
157.521	2.74787	64.537	1.12581
117.597	2.05141	12.095	0.210991
169.461	2.95615	148.299	2.58699
38.047	0.663709	116.565	2.03341
45.939	0.80138	159.864	2.78874
164.358	2.86713	41.424	0.722619
55.981	0.976557	166.329	2.90152
131.009	2.28538	158.749	2.76929
3.094	0.0539731	169.992	2.96542
126.469	2.20618	156.371	2.72781
41.553	0.724869	168.518	2.9397
61.699	1.0763	131.634	2.29628
70.498	1.2298	154.29	2.6915
36.469	0.636181	138.814	2.42153
52.696	0.919252	19.29	0.336503
161.147	2.81112	148.134	2.58412
133.603	2.33063	146.31	2.5523
35.655	0.621982	164.055	2.86185
38.367	0.669291	138.366	2.41372
19.44	0.33912	147.031	2.56487
103.241	1.80098	119.055	2.07685
52.125	0.909292	12.68	0.221196
58.815	1.02599	156.251	2.72571
16.46	0.287136	151.189	2.63741
17.745	0.309552	122.619	2.13902
175.389	3.05956	128.418	2.24018
130.601	2.27826	92.726	1.61755
28.217	0.49223	132.274	2.30745
142.765	2.49046	161.147	2.81112
14.574	0.254235	140.711	2.45463
12.095	0.210991	170.134	2.96789
92.726	1.61755	177.546	3.09719
58.815	1.02599	122.471	2.13644
162.408	2.83312	128.29	2.23795
158.199	2.75969	142.765	2.49046
165.7	2.89054	139.574	2.43479
55.713	0.971882	37.999	0.662871
51.34	0.895598	154.885	2.70188
175.601	3.06326	160.56	2.80088
6.633	0.115709	161.565	2.81841
41.424	0.722619	33.69	0.587703
159.146	2.77621	149.421	2.60657
132.709	2.31503	172.875	3.01571
10.204	0.178003	159.775	2.78719
168.179	2.93379	133.363	2.32644
108.199	1.88747	143.13	2.49682
15.945	0.278152	157.38	2.74541
168.408	2.93778	166.373	2.90228
58.627	1.02272	150.101	2.61843
136.548	2.382	160.201	2.79462
50.648	0.883526	169.287	2.95312
34.992	0.610416	158.552	2.76585
56.31	0.982297	146.31	2.5523
22.306	0.389116	166.373	2.90228
14.744	0.257201	51.34	0.895598
151.557	2.64383	172.569	3.01037
159.444	2.78141	113.199	1.97469
13.241	0.230982	147.995	2.58169
168.111	2.9326	167.125	2.9154
94.635	1.65086	110.323	1.92452
149.744	2.6122	155.925	2.72003
40.236	0.701895	154.231	2.69047
59.421	1.03657	149.744	2.6122
14.036	0.24485	167.471	2.92144
58.449	1.01961	160.017	2.79141
23.025	0.401658	149.421	2.60657
144.162	2.51483	145.713	2.54188
143.13	2.49682	172.147	3.00301
60.945	1.06315	145.305	2.53477
65.898	1.14955	169.046	2.94891
66.801	1.16531	72.553	1.26565
126.87	2.21318	164.624	2.87177
7.125	0.124292	157.38	2.74541
63.435	1.10659	149.534	2.60854
147.031	2.56487	130.914	2.28372
48.814	0.851533	152.65	2.66289
15.642	0.272866	10.954	0.191086
6.34	0.110598	154.799	2.70038
21.801	0.380306	161.565	2.81841
132.614	2.31338	160.974	2.8081
7.431	0.12963	167.367	2.91962
138.652	2.41871	144.462	2.52006
20.323	0.354523	159.677	2.78548
48.576	0.847381	129.472	2.25857
166.551	2.90539	172.057	3.00144
98.427	1.717	71.565	1.24841
22.068	0.384964	142.352	2.48325
20.225	0.352814	128.66	2.2444
85.914	1.49872	15.068	0.262853
170.87	2.98073	53.973	0.941529
131.634	2.29628	171.87	2.99818
17.199	0.300027	120.069	2.09454
167.905	2.92901	52.125	0.909292
23.199	0.404694	130.03	2.2683
66.801	1.16531	165.964	2.89515
51.34	0.895598	135	2.355
137.816	2.40412	161.03	2.80908
109.44	1.90912	171.027	2.98347
108.925	1.90014	172.147	3.00301
59.47	1.03742	142.125	2.47929
41.309	0.720613	161.565	2.81841
32.471	0.566439	142.253	2.48152
151.189	2.63741	169.992	2.96542
171.87	2.99818	98.746	1.72257
47.386	0.826622	8.881	0.154924
116.565	2.03341	144.866	2.52711
80.538	1.40494	136.219	2.37626
168.024	2.93109	174.56	3.0451
97.765	1.70546	142.125	2.47929
146.725	2.55954	141.34	2.4656
138.366	2.41372	66.501	1.16007
155.376	2.71045	146.31	2.5523
4.086	0.071278	145.62	2.54026
8.653	0.150947	52.815	0.921328
36.87	0.643177	149.036	2.59985
121.608	2.12138	159.444	2.78141
143.13	2.49682	117.979	2.05808
29.055	0.506848	142.696	2.48925
135	2.355	53.13	0.926823
56.31	0.982297	143.13	2.49682
69.274	1.20845	124.824	2.17749
21.448	0.374148	8.13	0.141823
76.866	1.34088	158.962	2.773
16.314	0.284589	8.13	0.141823
49.236	0.858895	124.592	2.17344
63.435	1.10659	106.39	1.85591
29.745	0.518885	7.853	0.136991
154.855	2.70136	110.556	1.92859
149.036	2.59985	142.524	2.48625
43.315	0.755606	124.315	2.16861
100.491	1.75301	138.965	2.42417
50.906	0.888027	119.476	2.08419
147.995	2.58169	170.362	2.97187
24.677	0.430477	161.075	2.80986
161.565	2.81841	28.072	0.4897
63.435	1.10659	137.564	2.39973
155.136	2.70626	53.13	0.926823
31.218	0.544581	151.049	2.63497
146.31	2.5523	107.592	1.87688
54.926	0.958154	138.814	2.42153
35.538	0.619941	42.879	0.748
166.373	2.90228	145.222	2.53332
147.724	2.57696	97.306	1.69745
20.925	0.365025	167.471	2.92144
21.801	0.380306	161.114	2.81054
94.316	1.64529	137.643	2.40111
15.751	0.274767	145.176	2.53251
61.189	1.06741	117.759	2.05424
120.379	2.09994	154.359	2.69271
57.804	1.00836	68.629	1.19719
150.642	2.62787	169.509	2.95699
61.991	1.0814	8.746	0.152569
165.964	2.89515	80.538	1.40494
145.408	2.53656	100.008	1.74458
66.038	1.152	16.504	0.287903
33.311	0.581092	25.346	0.442147
59.265	1.03385	160.71	2.8035
149.036	2.59985	74.745	1.30389
119.358	2.08213	71.565	1.24841
143.13	2.49682	128.991	2.25018
58.815	1.02599	143.973	2.51153
164.249	2.86523	156.571	2.73129
79.695	1.39024	142.125	2.47929
170.789	2.97932	94.865	1.65487
168.486	2.93914	160.769	2.80453
33.69	0.587703	168.111	2.9326
128.089	2.23444	157.521	2.74787
145.408	2.53656	30.379	0.529945
53.973	0.941529	162.181	2.82916
20.072	0.350145	168.69	2.9427
94.086	1.64128	132.955	2.31933
36.87	0.643177	147.529	2.57356
19.026	0.331898	148.241	2.58598
35.538	0.619941	141.71	2.47205
166.551	2.90539	164.055	2.86185
23.199	0.404694	107.526	1.87573
77.8	1.35718	161.565	2.81841
150.255	2.62112	30.964	0.54015
20.556	0.358588	157.166	2.74167
157.932	2.75504	147.724	2.57696
50.194	0.875606	160.201	2.79462
3.991	0.0696208	141.843	2.47437
12.653	0.220725	164.476	2.86919
48.576	0.847381	169.114	2.9501
12.875	0.224597	112.249	1.95812
52.125	0.909292	148.392	2.58862
123.311	2.15109	168.69	2.9427
76.908	1.34162	149.036	2.59985
159.928	2.78986	111.371	1.94281
149.931	2.61546	150.461	2.62471
168.69	2.9427	168.69	2.9427
18.435	0.321588	140.964	2.45904
22.068	0.384964	143.616	2.5053
80.134	1.39789	164.932	2.87715
147.724	2.57696	151.557	2.64383
75.964	1.32515	99.866	1.74211
69.59	1.21396	150.945	2.63315
148.523	2.5909	119.055	2.07685
79.563	1.38793	34.695	0.605235
35.538	0.619941	155.298	2.70909
111.251	1.94071	150.945	2.63315
25.463	0.444188	122.106	2.13007
43.091	0.751699	167.32	2.9188
38.991	0.680176	75.964	1.32515
67.457	1.17675	168.44	2.93834
47.231	0.823919	165.964	2.89515
149.036	2.59985	164.055	2.86185
111.501	1.94507	12.2	0.212822
136.397	2.37937	157.62	2.74959
132.089	2.30422	11.768	0.205286
18.435	0.321588	135	2.355
109.537	1.91081	157.62	2.74959
18.925	0.330136	171.027	2.98347
39.987	0.697551	123.341	2.15162
156.448	2.72915	140.194	2.44561
162.474	2.83427	4.764	0.0831053
98.366	1.71594	109.179	1.90457
10.125	0.176625	19.537	0.340812
112.989	1.97103	12.995	0.226691
146.023	2.54729	60.945	1.06315
79.695	1.39024	143.471	2.50277
176.73	3.08296	141.147	2.46223
142.853	2.49199	149.931	2.61546
82.057	1.43144	124.33	2.16887
171.469	2.99118	164.358	2.86713
13.241	0.230982	143.807	2.50863
166.373	2.90228	167.471	2.92144
66.801	1.16531	147.724	2.57696
165.579	2.88843	159.228	2.77764
167.829	2.92768	142.431	2.48463
169.16	2.9509	64.179	1.11957
25.084	0.437576	156.251	2.72571
48.013	0.83756	140.194	2.44561
122.005	2.12831	146.821	2.56121
30.141	0.525793	160.907	2.80693
20.095	0.350546	167.829	2.92768
141.34	2.4656	149.036	2.59985
138.366	2.41372	124.992	2.18042
71.114	1.24054	162.759	2.83924
127.147	2.21801	164.055	2.86185
157.671	2.75048	151.189	2.63741
38.853	0.677769	111.801	1.95031
8.13	0.141823	131.634	2.29628
6.71	0.117052	135	2.355
37.405	0.652509	147.724	2.57696
41.424	0.722619	123.408	2.15278
16.46	0.287136	139.899	2.44046
12.265	0.213956	142.765	2.49046
170.134	2.96789	154.29	2.6915
23.629	0.412195	121.827	2.1252
43.727	0.762793	167.661	2.92475
27.759	0.48424	35.311	0.615981
53.393	0.931411	147.426	2.57176
7.306	0.127449	117.759	2.05424
124.509	2.17199	131.285	2.29019
142.431	2.48463	20.854	0.363786
140.194	2.44561	162.35	2.83211
100.081	1.74586	4.399	0.0767381
71.175	1.24161	143.807	2.50863
104.744	1.8272	121.264	2.11538
21.318	0.371881	148.782	2.59542
156.644	2.73257	151.049	2.63497
19.29	0.336503	166.759	2.90902
147.031	2.56487	21.801	0.380306
18.435	0.321588	155.376	2.71045
161.565	2.81841	176.73	3.08296
19.654	0.342853	171.573	2.993
18.034	0.314593	138.991	2.42462
3.814	0.0665331	115.278	2.01096
31.799	0.554716	155.772	2.71736
59.621	1.04006	126.027	2.19847
125.311	2.18598	118.301	2.0637
105.255	1.83612	140.013	2.44245
114.444	1.99641	149.036	2.59985
41.009	0.715379	79.38	1.38474
22.38	0.390407	163.686	2.85541
122.574	2.13824	132.397	2.30959
166.866	2.91088	164.249	2.86523
138.621	2.41817	13.392	0.233616
126.327	2.2037	46.848	0.817237
20.376	0.355448	159.075	2.77497
157.989	2.75603	139.97	2.4417
172.405	3.00751	33.69	0.587703
162.979	2.84308	172.648	3.01175
175.914	3.06872	173.089	3.01944
124.38	2.16974	171.254	2.98743
110.854	1.93379	164.745	2.87389
174.289	3.04037	120.324	2.09899
151.557	2.64383	142.651	2.48847
176.186	3.07347	96.34	1.6806
74.624	1.30177	160.56	2.80088
109.29	1.9065	161.565	2.81841
64.983	1.13359	155.376	2.71045
169.563	2.95793	160.463	2.79919
33.69	0.587703	156.801	2.73531
10.954	0.191086	114.228	1.99264
19.537	0.340812	133.698	2.33229
172.333	3.00625	168.111	2.9326
150.751	2.62977	147.724	2.57696
171.027	2.98347	160.71	2.8035
12.529	0.218561	156.801	2.73531
159.274	2.77845	151.557	2.64383
29.168	0.50882	122.005	2.12831
42.51	0.741563	170.838	2.98017
10.713	0.186882	2.726	0.0475536
160.292	2.7962	139.764	2.43811
157.62	2.74959	126.254	2.20243
12.381	0.21598	150.376	2.62323
8.653	0.150947	33.69	0.587703
8.326	0.145242	144.162	2.51483
31.827	0.555204	168.69	2.9427
14.349	0.25031	38.66	0.674402
29.539	0.515291	136.273	2.37721
150.573	2.62666	122.619	2.13902
30.7	0.535544	143.746	2.50757
14.349	0.25031	118.301	2.0637
113.199	1.97469	68.199	1.18969
167.619	2.92402	11.592	0.202216
167.905	2.92901	123.147	2.14823
154.983	2.70359	147.724	2.57696
128.991	2.25018	123.179	2.14879
17.592	0.306883	124.216	2.16688
124.992	2.18042	131.009	2.28538
158.962	2.773	6.009	0.104824
28.179	0.491567	150.573	2.62666
141.633	2.47071	106.699	1.8613
33.275	0.580464	131.76	2.29848
163.61	2.85409	122.471	2.13644
174.428	3.0428	162.553	2.83565
13.782	0.240419	147.724	2.57696
160.017	2.79141	164.476	2.86919
172.504	3.00924	156.371	2.72781
161.996	2.82593	163.009	2.8436
12.095	0.210991	143.842	2.50924
107.819	1.88084	121.759	2.12402
163.686	2.85541	140.194	2.44561
6.483	0.113092	168.959	2.9474
157.286	2.74377	34.287	0.598118
121.827	2.1252	100.886	1.7599
163.686	2.85541	154.654	2.69785
153.435	2.67659	171.119	2.98508
106.504	1.8579	138.652	2.41871
33.69	0.587703	19.179	0.334567
152.103	2.65335	146.31	2.5523
51.34	0.895598	148.392	2.58862
22.989	0.40103	145.222	2.53332
22.62	0.394593	51.843	0.904372
128.991	2.25018	166.608	2.90638
159.146	2.77621	104.744	1.8272
133.264	2.32472	146.976	2.56391
159.717	2.78617	152.526	2.66073
169.216	2.95188	147.848	2.57913
164.055	2.86185	144.605	2.52255
35.91	0.62643	118.496	2.0671
170.134	2.96789	124.16	2.1659
23.429	0.408706	56.31	0.982297
21.038	0.366996	160.71	2.8035
135	2.355	162.181	2.82916
19.44	0.33912	162.897	2.84165
148.392	2.58862	56.31	0.982297
35.538	0.619941	135	2.355
177.754	3.10082	146.768	2.56029
14.826	0.258631	133.995	2.33747
164.876	2.87617	79.114	1.3801
2.862	0.049926	169.509	2.95699
15.945	0.278152	167.276	2.91804
176.73	3.08296	167.692	2.92529
174.806	3.04939	99.462	1.73506
		144.345	2.51802
		32.276	0.563037
		155.695	2.71601
		120.466	2.10146
		151.39	2.64091
		162.031	2.82654
		17.354	0.302731
		170.34	2.97149
		17.526	0.305731
		112.249	1.95812
		150.524	2.62581
		167.196	2.91664
		151.699	2.6463
		112.751	1.96688
		140.042	2.44295
		119.539	2.08529
		6.843	0.119372
		130.156	2.2705
		121.759	2.12402
		158.839	2.77086
		126.87	2.21318
		160.974	2.8081
		161.565	2.81841
		127.185	2.21867
		138.366	2.41372
		165.964	2.89515
		145.713	2.54188
		159.444	2.78141
		125.134	2.18289
		146.31	2.5523
		146.889	2.5624
		162.255	2.83045
		132.207	2.30628
		156.801	2.73531
		154.323	2.69208
		124.287	2.16812
		162.897	2.84165
		141.71	2.47205
		109.29	1.9065
		146.31	2.5523
		15.255	0.266115
		130.601	2.27826
		142.696	2.48925
		165.466	2.88646
		158.962	2.773
		140.793	2.45606
		140.599	2.45267
		165.964	2.89515
		125.803	2.19456
		154.231	2.69047
		145.713	2.54188
		132.274	2.30745
		144.782	2.52564
		133.025	2.32055
		135.725	2.36765
		54.462	0.950059
		133.025	2.32055
		102.426	1.78676
		129.806	2.26439
		27.646	0.482269
		11.31	0.197297
		131.424	2.29262
		163.142	2.84592
		169.114	2.9501
		127.235	2.21954
		105.524	1.84081
		71.222	1.24243
		156.615	2.73206
		128.157	2.23563
		80.538	1.40494
		157.38	2.74541
		66.038	1.152
		126.607	2.20859
		104.036	1.81485
		126.027	2.19847
		153.435	2.67659
		146.976	2.56391
		117.553	2.05065
		159.146	2.77621
		162.121	2.82811
		15.255	0.266115
		148.241	2.58598
		141.34	2.4656
		170.538	2.97494
		143.427	2.502
		156.194	2.72472
		157.891	2.75432
		117.897	2.05665
		112.989	1.97103
		127.875	2.23071
		120.651	2.10469
		145.784	2.54312
		145.008	2.52958
		151.189	2.63741
		145.923	2.54555
		9.689	0.169019
		173.29	3.02295
		173.884	3.03331
		139.899	2.44046
		175.914	3.06872
		150.461	2.62471
		119.055	2.07685
		130.601	2.27826
		158.629	2.76719
		110.556	1.92859
		142.125	2.47929
		99.09	1.72857
		98.973	1.72653
		14.744	0.257201
[truncated: 532 more rows]

[truncated: 33 more sheets: Fig. 4D, Fig. 5C, Fig. 5E, Fig. 5F, Fig. 5G, Fig. 5I, Fig. 5K, Fig. 6B, Fig. 6D, Fig. 6F, Fig. 6H, Fig. 7I, Fig. 8G, Fig. S1D, Fig. S1E, Fig. 8H, Fig. S12B, Fig. S11A, Fig. S13A, Fig. S13C …]
